# Supplementary material for: Transcriptomic Analysis of Two Thioalkalivibrio Species Under Arsenite Stress Revealed a Potential Candidate Gene for an Alternative Arsenite Oxidation Pathway
Source: Front Microbiol. 2019 Jul 4;10:1514. doi: 10.3389/fmicb.2019.01514 (PMC6620896; doi:10.3389/fmicb.2019.01514)
Supplement: Supplementary file 3 [file Table_2.xlsx]

## Sheet: ARh2(T)(0.1mM vs. 0mM As(III))
Locus tag	Max group mean	Log2 fold change	Fold change	P-value	FDR P-value	Bonferroni	Protein product
G372_RS0100005	39.894	-0.288333	-1.22123	0.208926	0.392693	1	hypothetical protein
G372_RS0100015	110.325	-1.2524	-2.38237	1.57463e-12	1.03391e-10	4.27669e-09	hypothetical protein
G372_RS13400	144.883	-0.837079	-1.78643	0.000261124	0.00222324	0.709214	GTP-binding protein TypA
G372_RS0100025	369.058	0.178817	1.13196	0.271914	0.471596	1	DUF86 domain-containing protein
G372_RS0100030	337.312	0.507861	1.42194	0.00446113	0.0216752	1	hypothetical protein
G372_RS13635	13.1821	0.416922	1.33508	0.554969	0.731303	1	GTP-binding protein TypA
G372_RS0100040	149.187	-0.129909	-1.09422	0.507639	0.6981	1	sulfate adenylyltransferase
G372_RS0100045	231.873	-1.41876	-2.67356	1.70531e-07	3.85968e-06	0.000463161	translational GTPase TypA
G372_RS0100050	103.631	0.0118642	1.00826	0.948067	0.979175	1	phosphatidylglycerophosphatase A
G372_RS0100055	111.515	-0.197376	-1.14661	0.264966	0.463223	1	thiamine-phosphate kinase
G372_RS0100060	226.37	-0.698062	-1.62232	0.000602427	0.00418463	1	transcription antitermination factor NusB
G372_RS13640	24.4141	0.158277	1.11595	0.778166	0.891771	1	glyoxalase/bleomycin resistance/dioxygenase family protein
G372_RS0100065	456.83	-0.0707669	-1.05027	0.682801	0.835731	1	DUF2384 domain-containing protein
G372_RS0100070	353.25	-0.293851	-1.22591	0.0857567	0.213684	1	hypothetical protein
G372_RS0100075	169.477	0.488199	1.40269	0.0130825	0.0517207	1	hypothetical protein
G372_RS0100080	70.3031	-0.128634	-1.09326	0.500922	0.693781	1	chromosome partitioning protein ParA
G372_RS0100085	84.3764	-0.137637	-1.1001	0.597316	0.76705	1	hypothetical protein
G372_RS13405	24.0562	0.0733855	1.05218	0.830269	0.922319	1	IS110 family transposase
G372_RS0100095	54.587	-0.0335148	-1.0235	0.938635	0.976234	1	tRNA-Val
G372_RS13645	53.6738	0.368363	1.29089	0.180637	0.356447	1	hypothetical protein
G372_RS13650	141.599	0.196582	1.14598	0.350747	0.553854	1	type II toxin-antitoxin system HicA family toxin
G372_RS0100100	608.996	0.244262	1.18449	0.180267	0.356077	1	DUF1902 domain-containing protein
G372_RS13655	107.07	-0.210859	-1.15738	0.378233	0.582359	1	RtT sRNA
G372_RS13660	876.476	-0.108919	-1.07842	0.550733	0.728588	1	RtT sRNA
G372_RS0100105	300.417	0.107036	1.07701	0.597868	0.76718	1	tRNA-Ser
G372_RS0100110	84.5662	-0.519134	-1.43309	0.00361084	0.0182627	1	pyridoxamine 5'-phosphate oxidase
G372_RS13665	55.0714	-0.0179816	-1.01254	0.940281	0.976727	1	glyoxalase/bleomycin resistance/dioxygenase family protein
G372_RS0100125	1630.32	0.595549	1.51105	0.00105742	0.00658705	1	DUF2384 domain-containing protein
G372_RS0100130	39.3932	0.365422	1.28826	0.166368	0.337024	1	hypothetical protein
G372_RS0100135	147.297	0.0538249	1.03801	0.735736	0.867299	1	nucleotidyl transferase AbiEii/AbiGii toxin family protein
G372_RS0100140	158.774	-0.491172	-1.40559	0.00231886	0.0126976	1	hypothetical protein
G372_RS0100145	127.921	-0.31223	-1.24163	0.0834258	0.209026	1	replication initiation protein
G372_RS13620	4370.3	-1.70913	-3.26963	5.16081e-07	9.94096e-06	0.00140168	type I secretion C-terminal target domain-containing protein
G372_RS0100155	684.039	-1.13855	-2.2016	5.87456e-10	2.45466e-08	1.59553e-06	hypothetical protein
G372_RS0100160	1583.19	-0.83212	-1.7803	0.00915503	0.0393435	1	hypothetical protein
G372_RS0100165	34.5858	-0.288533	-1.2214	0.201909	0.385371	1	UDP-N-acetylglucosamine 2-epimerase (non-hydrolyzing)
G372_RS0100170	12.0999	-0.295518	-1.22733	0.243164	0.436795	1	polysaccharide deacetylase
G372_RS0100175	10.7153	-0.38277	-1.30384	0.176977	0.351367	1	polysaccharide deacetylase
G372_RS0100180	15.2846	-0.769694	-1.70491	0.00184758	0.0106314	1	GNAT family N-acetyltransferase
G372_RS0100185	108.94	-0.436183	-1.35302	0.119016	0.268057	1	histidine phosphatase family protein
G372_RS0100190	33.6863	0.113266	1.08167	0.618822	0.783187	1	histidine phosphatase family protein
G372_RS0100195	64.2972	-0.620884	-1.53782	0.0204802	0.0730937	1	proteasome-type protease
G372_RS0100200	86.0434	-0.0952973	-1.06829	0.640535	0.802442	1	alpha-E domain-containing protein
G372_RS0100205	43.965	0.171214	1.12601	0.358802	0.560773	1	circularly permuted type 2 ATP-grasp protein
G372_RS0100210	32.4971	0.129919	1.09423	0.649363	0.808282	1	hypothetical protein
G372_RS0100215	16.6126	0.588126	1.50329	0.0203687	0.0728872	1	sulfite exporter TauE/SafE family protein
G372_RS0100220	89.754	-0.343616	-1.26893	0.0592615	0.163239	1	glutamate-1-semialdehyde-2,1-aminomutase
G372_RS0100225	7.70568	-0.0364	-1.02555	0.924278	0.969451	1	thiamine phosphate synthase
G372_RS0100230	18.2944	-0.0635434	-1.04503	0.804862	0.908657	1	bifunctional hydroxymethylpyrimidine kinase/phosphomethylpyrimidine kinase
G372_RS0100235	51.4885	-0.877739	-1.83749	0.0111326	0.0454679	1	hypothetical protein
G372_RS0100240	58.1953	-0.429502	-1.34677	0.123997	0.274474	1	HAD-IB family hydrolase
G372_RS13425	76.2094	-0.117833	-1.0851	0.620932	0.784397	1	GTP-binding protein TypA
G372_RS0100250	438.375	-0.364887	-1.28778	0.127738	0.280867	1	hypothetical protein
G372_RS0100255	392.749	-0.391436	-1.3117	0.0107173	0.0443047	1	hypothetical protein
G372_RS0100260	389.689	-0.420453	-1.33835	0.0139222	0.0544068	1	prepilin-type cleavage/methylation domain-containing protein
G372_RS0100265	306.818	-0.659278	-1.57929	5.95963e-05	0.000641233	0.161864	prepilin-type cleavage/methylation domain-containing protein
G372_RS0100270	718.794	-0.115337	-1.08323	0.500581	0.693781	1	prepilin-type cleavage/methylation domain-containing protein
G372_RS0100275	628.405	0.118764	1.0858	0.426414	0.624672	1	prepilin-type cleavage/methylation domain-containing protein
G372_RS0100280	82.2806	0.016258	1.01133	0.917491	0.968233	1	formylglycine-generating enzyme family protein
G372_RS13430	1100.05	-0.511881	-1.42591	0.00174195	0.0100877	1	type I secretion C-terminal target domain-containing protein
G372_RS0100290	219.577	-0.665833	-1.58648	7.55128e-06	0.000108515	0.0205093	GGDEF domain-containing protein
G372_RS0100295	185.719	-0.189599	-1.14045	0.264612	0.463072	1	transglutaminase
G372_RS0100300	2814.61	-0.394469	-1.31446	0.237626	0.429688	1	channel protein TolC
G372_RS0100305	45.378	0.588895	1.50409	0.261049	0.458746	1	tRNA-Thr
G372_RS0100310	42.4959	-0.623217	-1.54031	0.202231	0.385715	1	tRNA-Leu
G372_RS0100315	133.318	0.0243482	1.01702	0.906609	0.961293	1	tRNA preQ1(34) S-adenosylmethionine ribosyltransferase-isomerase QueA
G372_RS0100320	228.595	0.295134	1.227	0.119774	0.269293	1	tRNA guanosine(34) transglycosylase Tgt
G372_RS0100325	477.718	-0.686766	-1.60967	0.00140637	0.00850713	1	preprotein translocase subunit YajC
G372_RS13670	0	NA	NA	NA	NA	NA	glyoxalase/bleomycin resistance/dioxygenase family protein
G372_RS13675	71.3698	0.433711	1.3507	0.151529	0.317557	1	glyoxalase/bleomycin resistance/dioxygenase family protein
G372_RS0100330	59.0449	0.0400898	1.02818	0.813405	0.912627	1	O-succinylhomoserine sulfhydrylase
G372_RS0100335	51.8881	0.210597	1.15717	0.254355	0.451817	1	cardiolipin synthase
G372_RS0100340	86.9015	-0.537318	-1.45127	0.0304127	0.0998803	1	hypothetical protein
G372_RS0100350	86.0427	-0.703958	-1.62897	0.00102509	0.00644476	1	heavy metal translocating P-type ATPase
G372_RS0100355	100.933	-0.5033	-1.41745	0.00637324	0.0294884	1	hypothetical protein
G372_RS0100360	52.0026	-0.313902	-1.24307	0.105007	0.245725	1	DUF455 domain-containing protein
G372_RS13435	79.9671	-0.195808	-1.14537	0.350983	0.553885	1	sporulation protein
G372_RS0100370	198.938	0.626027	1.54331	0.0222455	0.0778594	1	glutamate synthase large subunit
G372_RS0100375	59.3405	-0.12308	-1.08906	0.46758	0.662811	1	DNA primase
G372_RS0100380	645.882	-1.05491	-2.07759	2.25578e-05	0.000273513	0.0612669	RNA polymerase sigma factor RpoD
G372_RS0100385	38.5266	-0.124642	-1.09024	0.814682	0.912627	1	tRNA-Met
G372_RS0100390	702.494	-0.220278	-1.16496	0.216985	0.403376	1	ferric iron uptake transcriptional regulator
G372_RS0100395	244.52	-0.0873629	-1.06243	0.662335	0.817311	1	outer membrane protein assembly factor BamE
G372_RS0100400	74.5577	0.116736	1.08428	0.580526	0.753178	1	RnfH family protein
G372_RS0100405	126.452	0.238338	1.17963	0.393302	0.590824	1	ubiquinone-binding protein
G372_RS0100410	129.667	-0.477468	-1.3923	0.00502674	0.0238691	1	sodium-dependent transporter
G372_RS0100415	100.738	-0.431163	-1.34832	0.0372169	0.115127	1	SsrA-binding protein SmpB
G372_RS0100420	44.7966	0.261572	1.19878	0.274528	0.474135	1	hypothetical protein
G372_RS0100425	47.2274	-0.0325683	-1.02283	0.88759	0.952857	1	hypothetical protein
G372_RS0100430	37.1124	0.0341124	1.02393	0.896269	0.957618	1	DUF883 domain-containing protein
G372_RS0100435	14.1463	0.183477	1.13562	0.494042	0.688355	1	AI-2E family transporter
G372_RS0100440	18.3558	0.61786	1.5346	0.170214	0.341434	1	hypothetical protein
G372_RS13680	56.845	-0.369104	-1.29155	0.115818	0.263895	1	glyoxalase/bleomycin resistance/dioxygenase family protein
G372_RS0100445	25.1628	-0.00871857	-1.00606	0.973969	0.991547	1	ATP-dependent helicase HrpB
G372_RS0100450	152.911	0.0815159	1.05813	0.685755	0.837836	1	RND transporter
G372_RS0100455	72.2856	0.459288	1.37486	0.00700482	0.0317085	1	histidinol-phosphate transaminase
G372_RS0100460	104.274	0.321464	1.2496	0.0661576	0.176244	1	histidinol dehydrogenase
G372_RS0100465	78.0413	0.0731201	1.05199	0.737484	0.868018	1	3-deoxy-7-phosphoheptulonate synthase
G372_RS0100470	75.9761	-0.461484	-1.37696	0.0127658	0.0507776	1	ATP phosphoribosyltransferase
G372_RS0100475	155.063	-0.508129	-1.4222	0.0147794	0.0569372	1	UDP-N-acetylglucosamine 1-carboxyvinyltransferase
G372_RS0100480	75.9442	0.124963	1.09048	0.552667	0.72993	1	STAS domain-containing protein
G372_RS0100485	211.297	0.183703	1.1358	0.294072	0.494796	1	toluene tolerance protein
G372_RS0100490	135.924	0.0400494	1.02815	0.886472	0.95245	1	outer membrane lipid asymmetry maintenance protein MlaD
G372_RS0100495	65.1388	0.10861	1.07819	0.501572	0.694079	1	ABC transporter permease
G372_RS0100500	83.6014	-0.175224	-1.12914	0.299441	0.500789	1	ABC transporter ATP-binding protein
G372_RS0100505	64.3159	-0.247567	-1.1872	0.22212	0.409557	1	hypothetical protein
G372_RS0100510	184.398	0.567356	1.48181	0.00234916	0.0127797	1	LLM class flavin-dependent oxidoreductase
G372_RS0100515	55.8901	0.543265	1.45727	0.00171804	0.0099705	1	hypothetical protein
G372_RS0100520	34.5015	-0.450997	-1.36698	0.0348233	0.109485	1	phosphatidylserine decarboxylase
G372_RS0100525	51.6989	-0.720238	-1.64745	0.0027155	0.0144049	1	50S ribosomal protein L3 N(5)-glutamine methyltransferase
G372_RS0100530	94.3412	-0.327588	-1.25491	0.0512483	0.147162	1	4-hydroxy-tetrahydrodipicolinate reductase
G372_RS0100535	87.1143	-0.188654	-1.1397	0.427349	0.625703	1	hypothetical protein
G372_RS0100540	54.039	-0.0193025	-1.01347	0.942428	0.977707	1	metal-dependent hydrolase
G372_RS0100545	26.5786	-0.0103371	-1.00719	0.954482	0.981216	1	5-oxoprolinase
G372_RS0100550	22.4986	-0.0179333	-1.01251	0.932893	0.972516	1	class I SAM-dependent methyltransferase
G372_RS0100555	14.1222	-0.199244	-1.1481	0.449089	0.645357	1	DUF1295 domain-containing protein
G372_RS0100560	90.5192	-0.491547	-1.40595	0.10186	0.241406	1	septum site-determining protein MinC
G372_RS13685	139.332	-0.398261	-1.31792	0.0802269	0.203072	1	glyoxalase/bleomycin resistance/dioxygenase family protein
G372_RS0100565	231.592	-0.57096	-1.48551	0.00226039	0.0124781	1	septum site-determining protein MinD
G372_RS0100570	101.334	-0.111872	-1.08063	0.613252	0.779042	1	cell division topological specificity factor MinE
G372_RS0100575	84.5105	-0.0763092	-1.05432	0.648411	0.807466	1	capsular biosynthesis protein CpsI
G372_RS13440	1015.17	-1.96924	-3.91563	0.138754	0.296971	1	hypothetical protein
G372_RS0100585	1274.52	-0.446073	-1.36233	0.160692	0.329866	1	elongation factor G
G372_RS0100590	1537	-1.36409	-2.57414	1.19146e-09	4.55777e-08	3.23602e-06	30S ribosomal protein S7
G372_RS0100595	853.199	-1.23339	-2.35118	2.5024e-07	5.40898e-06	0.000679652	30S ribosomal protein S12
G372_RS0100600	679.398	0.649304	1.56841	0.0494614	0.143676	1	DNA-directed RNA polymerase subunit beta'
G372_RS0100605	387.492	0.500101	1.41431	0.115535	0.263471	1	DNA-directed RNA polymerase subunit beta
G372_RS0100610	430.938	0.468469	1.38364	0.0171903	0.0642212	1	50S ribosomal protein L7/L12
G372_RS0100615	659.958	0.614918	1.53147	0.000146268	0.00138904	0.397265	50S ribosomal protein L10
G372_RS0100620	419.366	0.295389	1.22722	0.125335	0.27653	1	50S ribosomal protein L1
G372_RS0100625	815.977	0.157954	1.1157	0.332638	0.537022	1	50S ribosomal protein L11
G372_RS0100630	451.194	0.153565	1.11231	0.531911	0.716072	1	transcription termination/antitermination protein NusG
G372_RS0100635	383.884	0.199754	1.1485	0.343022	0.548028	1	preprotein translocase subunit SecE
G372_RS0100640	14.8596	-0.454544	-1.37035	0.540514	0.721705	1	tRNA-Trp
G372_RS13690	68.9083	-0.131666	-1.09556	0.754487	0.879667	1	hypothetical protein
G372_RS0100645	225.281	-0.461466	-1.37694	0.0174891	0.0650691	1	YihA family ribosome biogenesis GTP-binding protein
G372_RS0100650	154.593	0.03321	1.02329	0.8641	0.939347	1	SCO family protein
G372_RS0100655	25.5673	-0.0398844	-1.02803	0.885097	0.95245	1	hypothetical protein
G372_RS0100660	84.9194	-0.339918	-1.26568	0.0391027	0.120139	1	DNA polymerase I
G372_RS0100665	175.64	-0.075252	-1.05355	0.646388	0.805546	1	TIGR00730 family Rossman fold protein
G372_RS0100670	162.631	-0.00349418	-1.00242	0.983558	0.995284	1	DUF2782 domain-containing protein
G372_RS0100675	141.656	0.389535	1.30997	0.0403237	0.123269	1	hypothetical protein
G372_RS0100680	197.354	0.0960441	1.06884	0.534711	0.717528	1	DUF4124 domain-containing protein
G372_RS0100685	113.113	0.14708	1.10733	0.417024	0.615563	1	PAS domain-containing sensor histidine kinase
G372_RS0100690	97.4943	0.482088	1.39676	0.00431919	0.0210609	1	nitrogen regulation protein NR(I)
G372_RS0100695	191.86	-0.398559	-1.31819	0.0421749	0.127274	1	dihydroorotate dehydrogenase
G372_RS0100700	9.63031	-0.523403	-1.43734	0.314526	0.518358	1	tRNA (cytidine(34)-2'-O)-methyltransferase
G372_RS0100705	443.326	0.16585	1.12183	0.253135	0.450238	1	dienelactone hydrolase
G372_RS0100710	678.994	0.561002	1.47529	0.169388	0.340279	1	6-phosphofructokinase
G372_RS0100715	1204.96	-1.2998	-2.46195	1.43451e-11	7.95127e-10	3.89612e-08	adenylate kinase
G372_RS13695	116.327	-0.224021	-1.16798	0.39386	0.5909	1	hypothetical protein
G372_RS13700	38.0969	-0.33566	-1.26195	0.0904917	0.222623	1	energy transducer TonB
G372_RS0100730	21.9594	-0.193003	-1.14314	0.46607	0.6624	1	MotA/TolQ/ExbB proton channel family protein
G372_RS0100735	24.4638	0.459232	1.37481	0.10522	0.245725	1	biopolymer transporter ExbD
G372_RS13705	9.51364	0.315891	1.24478	0.658805	0.815178	1	hemin uptake protein HemP
G372_RS0100745	13.5324	0.112772	1.0813	0.583401	0.755972	1	TonB-dependent receptor
G372_RS0100750	27.5181	0.731707	1.6606	0.0668017	0.177008	1	hypothetical protein
G372_RS0100755	57.2317	0.28743	1.22046	0.235799	0.427165	1	hypothetical protein
G372_RS0100760	94.0094	0.078737	1.05609	0.636543	0.799283	1	sel1 repeat family protein
G372_RS0100765	291.434	-0.256804	-1.19483	0.171769	0.343686	1	hypothetical protein
G372_RS0100770	53.9916	-0.517156	-1.43113	0.055497	0.156847	1	hypothetical protein
G372_RS0100775	35.3366	-1.22679	-2.34046	1.21108e-06	2.20758e-05	0.00328929	hypothetical protein
G372_RS0100780	167.414	-0.563878	-1.47824	0.00292652	0.0153741	1	hypothetical protein
G372_RS0100785	62.0596	-0.755165	-1.68782	0.000505579	0.00366174	1	YcgN family cysteine cluster protein
G372_RS13710	13.428	-0.767985	-1.70289	0.258889	0.456586	1	glyoxalase/bleomycin resistance/dioxygenase family protein
G372_RS0100790	18.7842	0.237431	1.17889	0.452881	0.649461	1	gamma-glutamylcyclotransferase
G372_RS0100795	92.279	0.110036	1.07926	0.553799	0.730498	1	DNA repair protein RecN
G372_RS0100800	147.502	-0.11574	-1.08353	0.488615	0.682303	1	NAD(+) kinase
G372_RS0100805	250.308	0.57323	1.48785	0.00656008	0.0301986	1	heat-inducible transcriptional repressor HrcA
G372_RS0100810	422.997	1.02564	2.03587	2.53239e-08	7.48509e-07	6.87798e-05	nucleotide exchange factor GrpE
G372_RS0100815	1141.05	1.48931	2.80754	1.53893e-05	0.000196231	0.0417972	molecular chaperone DnaK
G372_RS0100820	138.774	0.787602	1.7262	4.21661e-07	8.29878e-06	0.00114523	molecular chaperone DnaJ
G372_RS13450	0	NA	NA	NA	NA	NA	single-stranded DNA-binding protein
G372_RS13715	905.147	0.745922	1.67705	0.00184615	0.0106314	1	glyoxalase/bleomycin resistance/dioxygenase family protein
G372_RS0100830	38.2626	0.0522641	1.03689	0.780522	0.893548	1	MFS transporter
G372_RS0100835	95.7363	-0.343168	-1.26854	0.0792569	0.201934	1	excinuclease ABC subunit UvrA
G372_RS0100840	661.953	0.703479	1.62843	0.000208253	0.00184842	0.565615	50S ribosomal protein L17
G372_RS0100845	1421.35	0.117486	1.08484	0.714612	0.856898	1	DNA-directed RNA polymerase subunit alpha
G372_RS0100850	1098.19	-0.410916	-1.32953	0.056874	0.159432	1	30S ribosomal protein S4
G372_RS0100855	561.087	-0.386874	-1.30756	0.0686362	0.180727	1	30S ribosomal protein S11
G372_RS0100860	744.354	0.0961102	1.06889	0.652628	0.810589	1	30S ribosomal protein S13
G372_RS0100865	199.874	0.904162	1.87146	0.000518866	0.00370852	1	50S ribosomal protein L36
G372_RS0100870	1072.06	0.864171	1.82029	0.00533001	0.0250889	1	preprotein translocase subunit SecY
G372_RS0100875	1578.87	0.70702	1.63243	0.00416397	0.0205251	1	50S ribosomal protein L15
G372_RS0100880	513.773	0.663639	1.58407	0.00233535	0.0127366	1	50S ribosomal protein L30
G372_RS0100885	1156.66	0.732302	1.66129	9.8288e-05	0.000970728	0.26695	30S ribosomal protein S5
G372_RS0100890	490.366	0.652822	1.57224	0.000583462	0.00406329	1	50S ribosomal protein L18
G372_RS0100895	1492.29	0.874366	1.8332	0.000417497	0.00317279	1	50S ribosomal protein L6
G372_RS0100900	1643.97	0.84713	1.79892	2.07126e-05	0.000255707	0.0562555	30S ribosomal protein S8
G372_RS0100905	522.797	0.69224	1.61579	8.23022e-05	0.000837201	0.223533	30S ribosomal protein S14
G372_RS0100910	1875.96	1.09562	2.13705	5.9732e-05	0.000641233	0.162232	50S ribosomal protein L5
G372_RS0100915	2318.14	1.00828	2.01151	3.76867e-06	5.91659e-05	0.0102357	50S ribosomal protein L24
G372_RS0100920	1010.47	1.05999	2.08492	2.51651e-10	1.12046e-08	6.83483e-07	50S ribosomal protein L14
G372_RS0100925	1469.37	1.09324	2.13352	2.86681e-10	1.25585e-08	7.78627e-07	30S ribosomal protein S17
G372_RS0100930	964.999	0.997453	1.99647	1.7471e-09	6.50018e-08	4.74513e-06	50S ribosomal protein L29
G372_RS0100935	1130.29	1.00032	2.00044	1.44715e-10	7.01866e-09	3.93045e-07	50S ribosomal protein L16
G372_RS0100940	1222.8	0.716701	1.64342	0.00187847	0.0107722	1	30S ribosomal protein S3
G372_RS0100945	997.445	0.613118	1.52956	0.000223454	0.00195774	0.606901	50S ribosomal protein L22
G372_RS0100950	639.108	0.261689	1.19888	0.201862	0.385371	1	30S ribosomal protein S19
G372_RS0100955	1001.24	0.296488	1.22815	0.287711	0.488696	1	50S ribosomal protein L2
G372_RS0100960	921.933	0.28591	1.21918	0.13204	0.286019	1	50S ribosomal protein L23
G372_RS0100965	601.836	-0.051539	-1.03637	0.767136	0.886991	1	50S ribosomal protein L4
G372_RS0100970	1615.77	-0.093107	-1.06666	0.727082	0.86347	1	50S ribosomal protein L3
G372_RS0100975	877.123	0.569469	1.48398	0.00469883	0.0226679	1	30S ribosomal protein S10
G372_RS0100980	4004.6	-0.265997	-1.20247	0.384839	0.585602	1	translation elongation factor Tu
G372_RS0100985	131.218	-0.351696	-1.27606	0.0283009	0.0943133	1	valine--tRNA ligase
G372_RS0100990	296.856	-0.0622962	-1.04413	0.736926	0.86796	1	YdcF family protein
G372_RS0100995	223.881	-0.585068	-1.50011	0.000388335	0.00304831	1	acyl carrier protein
G372_RS0101000	117.746	-0.411737	-1.33029	0.116367	0.264478	1	hypothetical protein
G372_RS0101005	63.4286	-0.556762	-1.47096	0.000675073	0.00458188	1	hypothetical protein
G372_RS0101010	49.5517	-0.221996	-1.16635	0.419247	0.617377	1	hypothetical protein
G372_RS0101015	51.9148	0.474848	1.38977	0.0125653	0.0505313	1	lipid A biosynthesis acyltransferase
G372_RS0101020	73.0322	0.240826	1.18167	0.182235	0.35866	1	hypothetical protein
G372_RS0101025	22.7108	0.00169246	1.00117	0.992371	0.998566	1	hypothetical protein
G372_RS0101030	40.6114	0.144077	1.10502	0.450292	0.646743	1	beta-ketoacyl-[acyl-carrier-protein] synthase II
G372_RS0101035	38.6524	-0.126568	-1.09169	0.532572	0.716072	1	hypothetical protein
G372_RS0101040	75.0886	-0.606503	-1.52256	0.00761016	0.0338839	1	hypothetical protein
G372_RS0101045	180.261	-0.850064	-1.80258	4.69342e-06	7.08184e-05	0.0127473	3-oxoacyl-ACP reductase FabG
G372_RS0101050	59.2128	-0.392764	-1.31291	0.0464293	0.136326	1	glycosyltransferase family 2 protein
G372_RS0101055	75.1352	0.201465	1.14987	0.342755	0.547924	1	hypothetical protein
G372_RS0101060	568.97	0.180059	1.13293	0.28226	0.482757	1	DUF1043 domain-containing protein
G372_RS0101065	92.7716	0.0885693	1.06332	0.743538	0.870917	1	hypothetical protein
G372_RS0101070	532.072	-0.0142175	-1.0099	0.949721	0.979999	1	D-alanyl-D-alanine carboxypeptidase/D-alanyl-D-alanine-endopeptidase
G372_RS0101075	177.996	-0.167307	-1.12296	0.375732	0.579165	1	EF-P lysine aminoacylase GenX
G372_RS0101080	315.338	-0.820129	-1.76556	1.28063e-06	2.30343e-05	0.00347818	elongation factor P
G372_RS0101085	52.2797	-0.322849	-1.2508	0.0496724	0.143981	1	EF-P beta-lysylation protein EpmB
G372_RS0101090	196.564	-0.516311	-1.43029	0.00100549	0.00635094	1	PilZ domain-containing protein
G372_RS0101095	204.212	-0.261241	-1.19851	0.0843728	0.210815	1	GGDEF domain-containing protein
G372_RS0101100	26.2156	-0.258478	-1.19622	0.467446	0.662811	1	YcgL domain-containing protein
G372_RS0101105	55.5779	-0.157643	-1.11546	0.381914	0.582864	1	biosynthetic arginine decarboxylase
G372_RS0101110	49.9995	-0.520964	-1.43491	0.0181332	0.0667266	1	polyamine aminopropyltransferase
G372_RS0101115	23.1843	-0.0778636	-1.05545	0.759375	0.882888	1	iron export ABC transporter permease subunit FetB
G372_RS0101120	11.6245	-0.310143	-1.23983	0.360872	0.562969	1	ATP-binding protein
G372_RS0101125	6.51625	-0.102635	-1.07373	0.731014	0.865247	1	ammonium transporter
G372_RS0101130	1.53767	0.0232733	1.01626	0.980971	0.994228	1	nitrogen regulatory protein P-II 1
G372_RS0101135	7.65213	-1.42928	-2.69313	0.00231637	0.0126976	1	hypothetical protein
G372_RS0101140	56.2837	-0.75943	-1.69282	0.0153591	0.0588369	1	dihydroneopterin aldolase
G372_RS0101145	56.373	-0.465247	-1.38055	0.0181803	0.0667266	1	hypothetical protein
G372_RS0101150	36.312	0.158814	1.11637	0.43769	0.633677	1	gamma-glutamyl-gamma-aminobutyrate hydrolase
G372_RS0101155	23.0591	-0.084699	-1.06047	0.701294	0.849939	1	NO-inducible flavohemoprotein
G372_RS0101160	8.4434	-0.85225	-1.80531	0.0557755	0.157143	1	hypothetical protein
G372_RS0101165	17.051	-0.181605	-1.13414	0.536584	0.71933	1	SCO family protein
G372_RS0101170	14.1602	-0.244193	-1.18443	0.388822	0.588731	1	cytochrome c oxidase subunit I
G372_RS0101175	2.46027	-0.783828	-1.72169	0.295388	0.495231	1	hypothetical protein
G372_RS0101180	163.202	-0.888235	-1.85091	1.99319e-05	0.000248326	0.0541351	acetylglutamate kinase
G372_RS0101185	184.623	-0.183432	-1.13558	0.356346	0.559025	1	DUF4124 domain-containing protein
G372_RS0101190	23.0149	0.250584	1.18969	0.340772	0.545966	1	sulfite exporter TauE/SafE family protein
G372_RS0101195	782.869	0.610556	1.52685	0.0561987	0.158008	1	methionine synthase
G372_RS0101200	743.936	1.04601	2.06481	1.10441e-08	3.44779e-07	2.99958e-05	arginyltransferase
G372_RS0101205	1804.66	0.709282	1.63499	0.0200661	0.0721848	1	methyltransferase domain-containing protein
G372_RS0101210	2058.22	0.446223	1.36247	0.16263	0.332607	1	class I SAM-dependent methyltransferase
G372_RS0101215	154.362	-0.857395	-1.81176	6.38373e-06	9.27176e-05	0.0173382	bifunctional phosphoribosylaminoimidazolecarboxamide formyltransferase/IMP cyclohydrolase PurH
G372_RS0101220	143.662	0.0801429	1.05712	0.669493	0.823927	1	phosphoribosylamine--glycine ligase
G372_RS13720	294.575	0.428522	1.34585	0.0160833	0.0609237	1	hypothetical protein
G372_RS0101225	357.533	-0.0717086	-1.05096	0.735731	0.867299	1	tRNA-Ser
G372_RS0101230	171.463	-0.253704	-1.19226	0.116685	0.26476	1	4-alpha-glucanotransferase
G372_RS0101235	401.373	-0.20707	-1.15434	0.387997	0.588387	1	glycoside hydrolase
G372_RS0101240	641.751	-0.554742	-1.46891	0.0279738	0.0936182	1	glucose-1-phosphate adenylyltransferase
G372_RS0101245	108.519	-0.58376	-1.49875	0.00144251	0.008685	1	1,4-alpha-glucan branching protein GlgB
G372_RS0101250	121.41	-0.224875	-1.16868	0.244954	0.439469	1	hypothetical protein
G372_RS0101255	173.589	0.215867	1.1614	0.214254	0.398844	1	type II toxin-antitoxin system RelE/ParE family toxin
G372_RS0101260	159.509	0.186268	1.13782	0.380032	0.582864	1	TraY domain-containing protein
G372_RS0101265	82.0338	0.806799	1.74933	0.00331987	0.0170772	1	type II toxin-antitoxin system prevent-host-death family antitoxin
G372_RS0101270	229.078	0.641373	1.55981	0.000557458	0.00390153	1	PIN domain-containing protein
G372_RS0101275	38.3087	-0.407892	-1.32675	0.0438506	0.130747	1	hypothetical protein
G372_RS0101280	64.493	-0.239307	-1.18043	0.181015	0.356775	1	hypothetical protein
G372_RS0101285	210.215	0.0647677	1.04592	0.675316	0.827904	1	ATP-binding protein
G372_RS0101290	218.55	-0.339298	-1.26514	0.0931065	0.227203	1	glycosyltransferase family 2 protein
G372_RS13725	76.6636	0.36464	1.28756	0.0460467	0.135496	1	hypothetical protein
G372_RS0101295	147.347	0.158764	1.11633	0.388343	0.588582	1	hypothetical protein
G372_RS0101300	113.457	0.278086	1.21259	0.116064	0.264011	1	dTDP-4-dehydrorhamnose 3,5-epimerase
G372_RS0101305	163.969	-0.0604287	-1.04278	0.721396	0.860198	1	glucose-1-phosphate thymidylyltransferase
G372_RS0101310	176.73	0.0856163	1.06114	0.641747	0.802987	1	hypothetical protein
G372_RS0101315	163.867	0.497774	1.41203	0.0179552	0.0662116	1	hypothetical protein
G372_RS0101320	190.785	0.435457	1.35234	0.0293539	0.0973446	1	hypothetical protein
G372_RS0101325	234.744	0.159217	1.11668	0.349209	0.552466	1	dTDP-4-dehydrorhamnose reductase
G372_RS0101330	295.95	0.425821	1.34334	0.00839485	0.0367156	1	dTDP-glucose 4,6-dehydratase
G372_RS0101335	221.487	0.43402	1.35099	0.077702	0.199658	1	DUF616 domain-containing protein
G372_RS0101340	107.438	0.934715	1.91151	6.76692e-08	1.71766e-06	0.00018379	glycosyltransferase family 2 protein
G372_RS0101345	90.5667	0.481093	1.3958	0.00692521	0.031453	1	hypothetical protein
G372_RS0101350	499.551	-0.179113	-1.13219	0.333709	0.538216	1	lipoyl synthase
G372_RS0101355	178.804	0.0503745	1.03553	0.74653	0.873203	1	HDOD domain-containing protein
G372_RS0101360	418.729	-0.0271419	-1.01899	0.886408	0.95245	1	HDOD domain-containing protein
G372_RS0101365	22.8642	-0.363633	-1.28666	0.209372	0.392986	1	hypothetical protein
G372_RS0101370	31.0577	-0.238569	-1.17982	0.368059	0.571554	1	hypothetical protein
G372_RS0101375	32.2176	-0.0886769	-1.06339	0.800841	0.906445	1	BolA family transcriptional regulator
G372_RS0101380	1552.13	-0.345003	-1.27015	0.278521	0.477565	1	MBL fold metallo-hydrolase
G372_RS0101385	204.538	0.410522	1.32917	0.0487942	0.14189	1	nucleoside triphosphate pyrophosphohydrolase
G372_RS0101390	95.6148	0.121633	1.08797	0.520648	0.708813	1	oxidoreductase
G372_RS0101395	73.3072	-0.1997	-1.14846	0.259148	0.456747	1	L-aspartate oxidase
G372_RS0101400	439.274	0.0275403	1.01927	0.890907	0.955649	1	RNA polymerase sigma factor RpoE
G372_RS0101405	267.361	0.00392746	1.00273	0.981541	0.994228	1	anti-sigma factor
G372_RS0101410	427.496	0.386476	1.3072	0.0110576	0.0452297	1	hypothetical protein
G372_RS0101415	84.9263	0.226833	1.17026	0.239311	0.431586	1	positive regulator of sigma E, RseC/MucC
G372_RS0101420	330.277	0.509516	1.42357	0.00468307	0.0226321	1	PDZ domain-containing protein
G372_RS0101425	172.354	0.994814	1.99282	2.254e-06	3.77893e-05	0.00612186	glutaredoxin family protein
G372_RS0101430	244.321	-0.00972521	-1.00676	0.958031	0.983801	1	elongation factor 4
G372_RS0101435	265.379	0.179724	1.13267	0.274655	0.474135	1	signal peptidase I
G372_RS0101440	830.725	0.25805	1.19586	0.107235	0.249357	1	DUF4845 domain-containing protein
G372_RS0101445	202.563	0.177548	1.13096	0.293322	0.494718	1	ribonuclease III
G372_RS0101450	288.102	0.392882	1.31301	0.0355174	0.11088	1	GTPase Era
G372_RS0101455	91.0106	0.377228	1.29884	0.156014	0.324949	1	recombinase RecO
G372_RS0101460	119.715	0.268514	1.20457	0.163132	0.332829	1	pyridoxine 5'-phosphate synthase
G372_RS0101465	26.4432	0.164256	1.12059	0.506332	0.697174	1	holo-ACP synthase
G372_RS0101470	518.946	-0.30977	-1.23951	0.129003	0.281891	1	FtsH protease activity modulator HflK
G372_RS0101475	470.393	0.203585	1.15156	0.323736	0.527772	1	protease modulator HflC
G372_RS0101480	240.865	0.364975	1.28786	0.0324031	0.10415	1	ATP phosphoribosyltransferase regulatory subunit
G372_RS0101485	264.801	0.514073	1.42808	0.00175402	0.010136	1	adenylosuccinate synthase
G372_RS0101490	103.277	0.271842	1.20735	0.329731	0.533974	1	tRNA-Leu
G372_RS0101495	315.779	0.0612009	1.04333	0.8141	0.912627	1	ribonuclease R
G372_RS0101500	225.502	0.771674	1.70725	7.96582e-06	0.000112683	0.0216352	23S rRNA (guanosine(2251)-2'-O)-methyltransferase RlmB
G372_RS0101505	36.0078	0.138709	1.10092	0.587834	0.75849	1	cytochrome c
G372_RS0101510	483.867	-1.28039	-2.42905	1.68257e-05	0.000212552	0.0456987	30S ribosomal protein S6
G372_RS0101515	348.837	-0.909481	-1.87837	0.0248374	0.0847468	1	30S ribosomal protein S18
G372_RS0101520	172.727	-0.0511775	-1.03611	0.777067	0.89164	1	hypothetical protein
G372_RS0101525	426.132	-0.404332	-1.32348	0.0333501	0.106188	1	50S ribosomal protein L9
G372_RS0101530	154.346	0.0943355	1.06757	0.538442	0.720044	1	replicative DNA helicase
G372_RS0101535	30.9753	0.65515	1.57478	0.001411	0.00851614	1	alanine racemase
G372_RS0101540	150.764	0.211657	1.15802	0.199328	0.382511	1	IS110 family transposase
G372_RS0101545	69.2812	0.611763	1.52813	0.00424314	0.0207646	1	PIN domain-containing protein
G372_RS0101550	192.823	0.885646	1.84759	1.92921e-06	3.27484e-05	0.00523975	type II toxin-antitoxin system prevent-host-death family antitoxin
G372_RS0101555	63.0829	0.225569	1.16924	0.283243	0.483225	1	protein disulfide oxidoreductase
G372_RS0101560	45.1811	-0.0109466	-1.00762	0.961882	0.985839	1	hypothetical protein
G372_RS0101565	847.581	-0.187961	-1.13915	0.479869	0.674249	1	quinolinate synthase NadA
G372_RS0101570	45.7396	0.465108	1.38042	0.108422	0.251688	1	hypothetical protein
G372_RS13730	28.6983	0.191753	1.14215	0.543731	0.723553	1	glyoxalase/bleomycin resistance/dioxygenase family protein
G372_RS0101575	48.604	0.321593	1.24971	0.208706	0.392632	1	hypothetical protein
G372_RS0101580	75.4515	-0.0571994	-1.04044	0.7603	0.882888	1	hypothetical protein
G372_RS0101585	96.6025	-0.39072	-1.31105	0.0212636	0.0749075	1	thioredoxin family protein
G372_RS0101590	106.874	0.0715584	1.05085	0.702693	0.850375	1	ferredoxin--NADP reductase
G372_RS0101595	89.5008	-0.0149826	-1.01044	0.930229	0.970967	1	alpha/beta hydrolase
G372_RS0101600	159.04	-0.365651	-1.28846	0.0655419	0.175209	1	DUF465 domain-containing protein
G372_RS0101605	7739.79	-1.03554	-2.04988	0.00164279	0.00961596	1	cytochrome c
G372_RS0101610	8443.63	-1.11447	-2.16515	0.000960298	0.00615134	1	hypothetical protein
G372_RS0101615	334.383	-0.0112338	-1.00782	0.949323	0.979993	1	PilZ domain-containing protein
G372_RS0101620	187.826	-0.00303643	-1.00211	0.986245	0.996279	1	DUF3775 domain-containing protein
G372_RS0101625	97.983	0.0466812	1.03289	0.814523	0.912627	1	DUF2288 domain-containing protein
G372_RS0101630	126.176	1.54791	2.92392	2.38538e-11	1.2224e-09	6.47869e-08	hypothetical protein
G372_RS0101635	111.399	0.865728	1.82226	4.84646e-07	9.40214e-06	0.0013163	DNA-binding response regulator
G372_RS0101640	59.0841	1.06829	2.09695	6.78342e-05	0.000716879	0.184238	sensor histidine kinase
G372_RS0101645	33.8892	0.716478	1.64317	0.00038454	0.00302728	1	FAD-dependent oxidoreductase
G372_RS0101650	20.7331	0.275171	1.21014	0.183253	0.359621	1	ATP-dependent RNA helicase HrpA
G372_RS0101655	55.7842	-0.30196	-1.23282	0.192756	0.373412	1	SPOR domain-containing protein
G372_RS0101660	54.9872	-0.835192	-1.78409	4.31543e-05	0.000484327	0.117207	arginine--tRNA ligase
G372_RS0101665	50.0498	0.0160977	1.01122	0.926581	0.969809	1	primosomal protein N'
G372_RS0101670	456.022	0.0348442	1.02445	0.890428	0.955513	1	NADP transhydrogenase subunit alpha
G372_RS0101675	289.547	-0.701657	-1.62637	0.000431161	0.00324386	1	NAD(P) transhydrogenase subunit alpha
G372_RS0101680	316.243	-1.16664	-2.24488	9.80942e-09	3.09795e-07	2.66424e-05	NAD(P) transhydrogenase subunit alpha
G372_RS0101685	112.983	0.0720748	1.05123	0.716629	0.857796	1	HNH endonuclease
G372_RS0101690	102.605	-0.0954152	-1.06837	0.57666	0.751179	1	ferrochelatase
G372_RS0101695	47.1436	-0.0663247	-1.04705	0.741642	0.870917	1	competence/damage-inducible protein A
G372_RS0101700	102.653	-0.187564	-1.13884	0.275777	0.474959	1	hypothetical protein
G372_RS0101705	64.6977	0.0566266	1.04003	0.728354	0.864602	1	ribonucleoside-diphosphate reductase, adenosylcobalamin-dependent
G372_RS0101710	33.9755	-0.245925	-1.18585	0.249317	0.444163	1	hypothetical protein
G372_RS0101715	60.7776	-0.256137	-1.19428	0.167754	0.339003	1	hypothetical protein
G372_RS0101720	41.2134	-0.785172	-1.7233	0.00950072	0.0404451	1	hypothetical protein
G372_RS13735	413.444	0.594532	1.50998	0.000959145	0.00615134	1	glyoxalase/bleomycin resistance/dioxygenase family protein
G372_RS0101725	394.742	0.38941	1.30986	0.0161433	0.0609806	1	prephenate dehydratase
G372_RS0101730	651.572	0.110812	1.07984	0.626154	0.789157	1	3-phosphoglycerate dehydrogenase
G372_RS0101735	674.442	-0.0602011	-1.04261	0.811282	0.912021	1	3-phosphoserine/phosphohydroxythreonine transaminase
G372_RS0101740	377.531	-0.300719	-1.23176	0.214071	0.398777	1	DNA gyrase subunit A
G372_RS0101745	209.644	0.188773	1.13979	0.303622	0.505602	1	S-methyl-5-thioribose-1-phosphate isomerase
G372_RS0101750	36.2177	-0.372174	-1.2943	0.042845	0.128879	1	DNA internalization-related competence protein ComEC/Rec2
G372_RS0101755	43.422	0.230141	1.17295	0.286291	0.487197	1	DUF2062 domain-containing protein
G372_RS0101760	157.138	-0.169427	-1.12461	0.335505	0.540657	1	lipoprotein ABC transporter ATP-binding protein
G372_RS0101765	148.695	-0.120374	-1.08702	0.57798	0.752177	1	lipoprotein-releasing system transmembrane subunit LolC
G372_RS0101770	389.077	-0.722677	-1.65024	0.000137237	0.00131709	0.372736	hypothetical protein
G372_RS0101775	260.788	-0.240922	-1.18175	0.207203	0.391623	1	agmatine deiminase family protein
G372_RS0101780	80.1542	-0.104824	-1.07536	0.521204	0.709212	1	apolipoprotein acyltransferase
G372_RS0101785	48.236	-0.213751	-1.1597	0.257054	0.455103	1	transcription-repair coupling factor
G372_RS0101790	159.007	-0.0129269	-1.009	0.946124	0.978737	1	hypothetical protein
G372_RS0101795	191.928	0.157283	1.11518	0.387072	0.587312	1	S49 family peptidase
G372_RS0101800	51.5063	0.052553	1.0371	0.799128	0.905857	1	hypothetical protein
G372_RS0101805	65.4162	0.0403588	1.02837	0.8293	0.922319	1	RluA family pseudouridine synthase
G372_RS0101810	120.02	-0.176475	-1.13012	0.268615	0.466952	1	ribonuclease
G372_RS0101815	252.165	-0.0381717	-1.02681	0.83418	0.925126	1	low molecular weight phosphotyrosine protein phosphatase
G372_RS0101820	58.3776	-0.358868	-1.28242	0.0212642	0.0749075	1	flagellar hook-length control protein FliK
G372_RS0101825	113.196	-0.354175	-1.27825	0.080369	0.203242	1	type III secretion protein
G372_RS0101830	379.416	-0.0443942	-1.03125	0.815182	0.912627	1	DUF2802 domain-containing protein
G372_RS0101835	518.604	0.0200628	1.014	0.923318	0.969451	1	hypothetical protein
G372_RS0101840	577.483	-0.191298	-1.14179	0.29486	0.494956	1	chemotaxis protein CheW
G372_RS0101845	111.999	-0.332107	-1.25885	0.0665186	0.176463	1	hypothetical protein
G372_RS0101850	156.588	-0.122458	-1.08859	0.514174	0.70388	1	ParA family protein
G372_RS0101855	234.582	0.00492463	1.00342	0.974169	0.991547	1	flagellar motor protein MotB
motC	265.808	0.141237	1.10285	0.378998	0.582864	1	NA
G372_RS0101865	404.324	-0.122562	-1.08867	0.503802	0.695996	1	chemotaxis response regulator protein-glutamate methylesterase
G372_RS0101870	448.462	-0.243254	-1.18366	0.345393	0.54908	1	chemotaxis protein CheA
G372_RS0101875	459.934	-0.378014	-1.29955	0.0178809	0.0661642	1	protein phosphatase CheZ
G372_RS0101880	759.223	-0.0596347	-1.0422	0.724881	0.862742	1	chemotaxis protein CheY
fliA	270.788	-0.0700911	-1.04978	0.683968	0.836539	1	NA
G372_RS0101890	450.012	-0.3501	-1.27465	0.0195085	0.0705526	1	MinD/ParA family protein
G372_RS0101895	266.091	-0.108144	-1.07784	0.473245	0.669444	1	flagellar biosynthesis protein FlhF
G372_RS13740	5.41842	-0.19456	-1.14438	0.831597	0.923043	1	glyoxalase/bleomycin resistance/dioxygenase family protein
G372_RS13745	39.7953	-0.240723	-1.18158	0.689925	0.840662	1	glyoxalase/bleomycin resistance/dioxygenase family protein
G372_RS0101900	259.803	-0.892464	-1.85634	4.09628e-05	0.000467458	0.111255	branched-chain amino acid transaminase
G372_RS0101905	74.0128	-0.0782192	-1.05571	0.611562	0.777622	1	bifunctional [glutamate--ammonia ligase]-adenylyl-L-tyrosine phosphorylase/glutamate--ammonia-ligase
G372_RS0101910	23.6104	-0.486002	-1.40056	0.0448781	0.133067	1	Fe(3+) ABC transporter substrate-binding protein
G372_RS0101915	17.6117	-1.01356	-2.01889	6.38082e-06	9.27176e-05	0.0173303	iron ABC transporter permease
G372_RS0101920	29.3216	-0.331228	-1.25808	0.131943	0.286019	1	ABC transporter ATP-binding protein
G372_RS0101925	57.9549	0.186642	1.13811	0.318878	0.522045	1	outer membrane protein assembly factor
G372_RS0101930	34.1869	0.259263	1.19687	0.136055	0.292115	1	translocation/assembly module TamB
G372_RS0101935	148.987	-0.283053	-1.21677	0.10244	0.242326	1	thioredoxin family protein
G372_RS0101940	8724.64	-0.209015	-1.1559	0.508158	0.698167	1	OmpA family protein
G372_RS0101945	1165.97	0.852715	1.8059	0.0239919	0.0821714	1	chaperonin GroEL
G372_RS0101950	385.119	0.397092	1.31685	0.110189	0.254187	1	co-chaperone GroES
G372_RS0101955	115.227	-0.081126	-1.05784	0.638299	0.800749	1	exclusion protein FxsA
G372_RS0101960	141.441	0.0396994	1.0279	0.895728	0.957618	1	thioredoxin
G372_RS0101965	69.2001	0.145738	1.1063	0.512644	0.702494	1	TolC family protein
G372_RS0101970	72.9863	0.352472	1.27675	0.219917	0.406913	1	HlyD family secretion protein
G372_RS0101975	128.059	0.329308	1.25641	0.132005	0.286019	1	divalent-cation tolerance protein CutA
G372_RS0101980	216.213	0.967097	1.9549	3.70712e-07	7.51383e-06	0.00100685	protein-disulfide reductase DsbD
G372_RS0101985	309.83	1.22109	2.33122	2.28706e-14	2.07055e-12	6.21165e-11	TlpA family protein disulfide reductase
G372_RS0101990	42.4077	0.313865	1.24303	0.219273	0.406821	1	carbohydrate kinase
G372_RS0101995	63.9851	-0.0429956	-1.03025	0.841764	0.928608	1	DUF4440 domain-containing protein
G372_RS0102000	150.037	-0.0651734	-1.04621	0.703571	0.850375	1	DUF4440 domain-containing protein
aroK	234.702	-0.158238	-1.11592	0.444173	0.641007	1	NA
G372_RS0102010	1424.77	-0.164705	-1.12094	0.609793	0.776093	1	type IV pilus secretin PilQ
G372_RS0102015	935.586	-0.290558	-1.22311	0.123321	0.274474	1	pilus assembly protein PilP
G372_RS0102020	1223.35	-0.0641366	-1.04546	0.78508	0.896262	1	pilus assembly protein PilO
G372_RS0102025	1707.59	-0.059891	-1.04239	0.809342	0.911348	1	pilus assembly protein PilN
G372_RS0102030	2087.12	-0.213311	-1.15935	0.480293	0.674496	1	pilus assembly protein PilM
G372_RS0102035	160.361	0.0920368	1.06587	0.537817	0.719562	1	peptidase
G372_RS0102040	214.939	0.489501	1.40396	0.00366691	0.0184091	1	hypothetical protein
G372_RS0102045	415.714	0.709654	1.63541	2.20783e-05	0.000270111	0.0599647	uroporphyrinogen decarboxylase
G372_RS0102050	233.089	0.0541451	1.03824	0.730342	0.865247	1	glutamate synthase subunit beta
G372_RS0102055	1405.16	-0.518312	-1.43228	0.0129651	0.0514812	1	GatB/YqeY domain-containing protein
G372_RS0102060	608.827	-0.829449	-1.77701	0.000122379	0.00119133	0.332382	30S ribosomal protein S21
G372_RS0102065	164.297	-0.204739	-1.15248	0.277439	0.476437	1	3-dehydroquinate synthase
G372_RS0102070	144.114	-0.172718	-1.12718	0.327531	0.531407	1	deoxyguanosinetriphosphate triphosphohydrolase
G372_RS0102075	105.298	-0.143709	-1.10474	0.461709	0.659307	1	hypothetical protein
G372_RS0102080	17.3973	-0.646053	-1.56488	0.0990483	0.23793	1	hypothetical protein
G372_RS0102085	594.996	0.330446	1.2574	0.0504537	0.145624	1	peptidylprolyl isomerase
G372_RS0102090	225.577	1.24557	2.37112	3.30211e-10	1.42358e-08	8.96853e-07	molecular chaperone HtpG
G372_RS0102095	32.608	1.06122	2.0867	0.00015587	0.0014598	0.423343	23S rRNA (adenine(2030)-N(6))-methyltransferase RlmJ
G372_RS0102100	1331.42	1.31997	2.49662	0.00138791	0.00843301	1	sulfur oxidation c-type cytochrome SoxX
G372_RS0102105	32706.3	2.01163	4.03237	1.61843e-06	2.80668e-05	0.00439565	sulfur oxidation c-type cytochrome SoxX
G372_RS0102110	28937.3	2.06855	4.19466	1.36376e-06	2.40519e-05	0.00370399	sulfur oxidation c-type cytochrome SoxA
G372_RS0102115	154.629	0.0170859	1.01191	0.923234	0.969451	1	hypothetical protein
G372_RS0102120	1061.01	0.241866	1.18252	0.100928	0.240402	1	50S ribosomal protein L19
G372_RS0102125	428.864	0.290423	1.223	0.0593521	0.163323	1	tRNA (guanosine(37)-N1)-methyltransferase TrmD
G372_RS0102130	403.632	-0.111805	-1.08058	0.561951	0.736967	1	ribosome maturation factor RimM
G372_RS0102135	964.19	-0.606975	-1.52306	0.00491723	0.0234714	1	30S ribosomal protein S16
G372_RS0102140	414.225	-0.429731	-1.34698	0.0254995	0.086571	1	signal recognition particle protein
G372_RS0102145	79.6564	0.0118715	1.00826	0.952889	0.98081	1	cytochrome c biogenesis protein
G372_RS0102150	23.9698	0.0754491	1.05369	0.741763	0.870917	1	HlyC/CorC family transporter
G372_RS0102155	39.9266	0.388936	1.30943	0.0257127	0.0870768	1	DNA repair protein RadA
G372_RS0102160	926.354	0.658495	1.57843	0.000801928	0.0052865	1	DUF3501 domain-containing protein
G372_RS0102165	328.512	0.71154	1.63755	0.000161823	0.00150517	0.43951	ferritin
G372_RS0102170	250.173	0.0934734	1.06694	0.522564	0.709288	1	Fe-S oxidoreductase
G372_RS0102175	812.182	0.310342	1.24	0.0789934	0.201799	1	rubrerythrin
G372_RS0102180	22.2238	0.141329	1.10292	0.704471	0.850375	1	exodeoxyribonuclease VII small subunit
G372_RS0102185	40.6318	-0.535049	-1.44899	0.0376927	0.116201	1	(2E,6E)-farnesyl diphosphate synthase
G372_RS0102190	47.9243	0.320688	1.24893	0.0972893	0.235296	1	1-deoxy-D-xylulose-5-phosphate synthase
G372_RS0102195	98.076	0.0629885	1.04463	0.75687	0.881524	1	6-carboxytetrahydropterin synthase QueD
G372_RS0102200	236.919	-0.348916	-1.2736	0.0340092	0.107855	1	PhoH family protein
G372_RS0102205	102.334	0.0428722	1.03016	0.815603	0.912722	1	peroxiredoxin
G372_RS0102210	88.519	0.624229	1.54139	0.000779264	0.0052002	1	glycine cleavage system protein R
G372_RS0102215	393.441	-0.274731	-1.20977	0.0920266	0.225607	1	4-hydroxy-tetrahydrodipicolinate synthase
G372_RS0102220	424.091	-0.127483	-1.09239	0.448371	0.644667	1	outer membrane protein assembly factor BamC
G372_RS0102225	92.4327	-0.0186306	-1.013	0.90717	0.961293	1	MBL fold metallo-hydrolase
G372_RS0102230	62.6128	0.20909	1.15596	0.380613	0.582864	1	hypothetical protein
rrf	30.0126	0.7714	1.70692	0.295305	0.495231	1	NA
G372_RS0102240	1019.38	0.908213	1.87672	0.0331884	0.105922	1	23S ribosomal RNA
G372_RS0102245	134.959	0.550737	1.46483	0.0376189	0.116106	1	tRNA-Ala
G372_RS0102250	58.903	0.52127	1.43522	0.275485	0.474757	1	tRNA-Ile
G372_RS0102255	1367.76	0.633943	1.5518	0.179357	0.354794	1	16S ribosomal RNA
G372_RS0102260	86.3888	-0.501333	-1.41552	0.010103	0.0423451	1	tyrosine--tRNA ligase
G372_RS0102265	110.182	-0.173853	-1.12807	0.36929	0.572483	1	anhydro-N-acetylmuramic acid kinase
G372_RS0102270	2143.6	0.575069	1.48975	0.0500041	0.144643	1	iron-sulfur cluster insertion protein ErpA
G372_RS0102275	295.264	0.259946	1.19743	0.133414	0.287809	1	polymer-forming cytoskeletal protein
G372_RS0102280	139.313	0.451388	1.36736	0.011046	0.0452297	1	hypothetical protein
G372_RS0102285	93.4365	0.263897	1.20072	0.139644	0.298547	1	N-acetyl-gamma-glutamyl-phosphate reductase
G372_RS0102290	173.61	-0.0187224	-1.01306	0.917188	0.968233	1	TlpA family protein disulfide reductase
G372_RS0102295	135.54	0.246919	1.18667	0.117895	0.26617	1	CopD family protein
G372_RS0102300	310.173	0.0446992	1.03147	0.852527	0.933689	1	phosphoenolpyruvate-protein phosphotransferase PtsP
G372_RS0102305	335.242	0.645646	1.56444	0.000864172	0.00561505	1	RNA pyrophosphohydrolase
G372_RS13750	28.1602	1.37709	2.59744	0.00204674	0.0115092	1	glyoxalase/bleomycin resistance/dioxygenase family protein
G372_RS13455	1808.44	-0.219997	-1.16473	0.661661	0.817274	1	hypothetical protein
G372_RS0102320	43.5092	-0.302571	-1.23334	0.576009	0.751051	1	tRNA-Thr
G372_RS0102325	56.9832	0.810907	1.75431	0.086532	0.21522	1	tRNA-Gly
G372_RS0102330	123.803	0.201351	1.14977	0.528903	0.714819	1	tRNA-Tyr
G372_RS0102335	504.305	-0.171477	-1.12621	0.519916	0.70817	1	type IV-A pilus assembly ATPase PilB
G372_RS0102340	426.691	-0.250224	-1.18939	0.180717	0.356447	1	type II secretion system F family protein
G372_RS0102345	187.187	-0.133378	-1.09686	0.412056	0.610553	1	prepilin peptidase
G372_RS0102350	185.629	0.0214811	1.015	0.905596	0.960781	1	dephospho-CoA kinase
G372_RS0102355	187.069	-0.545201	-1.45922	0.00445795	0.0216752	1	cell division protein ZapD
G372_RS0102360	56.6116	0.544459	1.45847	0.00148492	0.0088444	1	8-oxo-dGTP diphosphatase MutT
G372_RS0102365	100.496	0.363419	1.28647	0.0455525	0.134333	1	bifunctional glutamate N-acetyltransferase/amino-acid acetyltransferase ArgJ
G372_RS0102370	361.847	-0.105266	-1.07569	0.669516	0.823927	1	preprotein translocase subunit SecA
G372_RS0102375	243.432	-0.0327713	-1.02298	0.838073	0.926907	1	M23 family peptidase
G372_RS0102380	513.601	0.226517	1.17001	0.161915	0.331644	1	DUF721 domain-containing protein
G372_RS0102385	1370.51	-0.228391	-1.17153	0.456537	0.65364	1	UDP-3-O-acyl-N-acetylglucosamine deacetylase
G372_RS0102390	559.432	0.149644	1.1093	0.548868	0.727183	1	cell division protein FtsZ
G372_RS0102395	166.282	0.556378	1.47057	0.00340332	0.0174076	1	cell division protein FtsA
G372_RS0102400	120.741	0.802353	1.74394	6.36e-06	9.27176e-05	0.0172738	cell division protein FtsQ
G372_RS0102405	162.229	0.612368	1.52877	0.000683895	0.00460908	1	D-alanine--D-alanine ligase
G372_RS0102410	60.748	0.628361	1.54581	0.000996878	0.00632598	1	UDP-N-acetylenolpyruvoylglucosamine reductase
G372_RS0102415	108.667	0.616881	1.53356	0.000419339	0.00317279	1	UDP-N-acetylmuramate--L-alanine ligase
G372_RS0102420	53.9685	0.68955	1.61278	0.000631179	0.00433995	1	undecaprenyldiphospho-muramoylpentapeptide beta-N-acetylglucosaminyltransferase
G372_RS0102425	124.293	0.810738	1.75411	3.05965e-06	4.88824e-05	0.00831002	putative lipid II flippase FtsW
G372_RS0102430	97.8137	0.711346	1.63733	0.000504027	0.00366026	1	UDP-N-acetylmuramoyl-L-alanine--D-glutamate ligase
G372_RS0102435	66.0809	0.585282	1.50033	0.00339774	0.0174076	1	phospho-N-acetylmuramoyl-pentapeptide-transferase
G372_RS0102440	189.996	0.64907	1.56816	0.000683269	0.00460908	1	UDP-N-acetylmuramoyl-tripeptide--D-alanyl-D-alanine ligase
G372_RS0102445	57.477	0.597335	1.51292	0.00306233	0.0159641	1	UDP-N-acetylmuramoyl-L-alanyl-D-glutamate--2,6-diaminopimelate ligase
G372_RS0102450	125.926	0.703074	1.62797	0.00014122	0.0013472	0.383553	penicillin-binding protein 2
G372_RS0102455	130.151	0.559499	1.47376	0.00772335	0.0341639	1	cell division protein FtsL
G372_RS0102460	115.99	0.810103	1.75334	4.01004e-05	0.000461494	0.108913	16S rRNA (cytosine(1402)-N(4))-methyltransferase RsmH
G372_RS0102465	271.144	1.27811	2.42521	1.80188e-11	9.78782e-10	4.89391e-08	transcriptional regulator MraZ
rnpB	294916	0.216727	1.16209	0.46706	0.662811	1	NA
G372_RS0102470	39.2397	-0.484072	-1.39869	0.0182729	0.0669369	1	16S rRNA (cytidine(1402)-2'-O)-methyltransferase
G372_RS0102475	105.57	-0.134204	-1.09749	0.429593	0.628311	1	penicillin-binding protein activator
G372_RS0102480	157.745	0.0111066	1.00773	0.953068	0.98081	1	YraN family protein
G372_RS0102485	70.734	0.24935	1.18867	0.152796	0.319473	1	FAD-binding protein
G372_RS0102490	309.103	0.203171	1.15123	0.216709	0.403138	1	ClpXP protease specificity-enhancing factor
G372_RS0102495	814.806	0.19379	1.14376	0.347777	0.551408	1	stringent starvation protein A
G372_RS0102500	1758.77	0.0117506	1.00818	0.972843	0.991547	1	cytochrome c
G372_RS0102505	1017.11	-0.917779	-1.88921	0.00341743	0.0174142	1	cytochrome b
G372_RS0102510	1370.48	-1.32744	-2.50956	2.42152e-09	8.43187e-08	6.57686e-06	ubiquinol-cytochrome c reductase iron-sulfur subunit
G372_RS0102515	51.1396	0.0675973	1.04797	0.715468	0.857173	1	Nif3-like dinuclear metal center hexameric protein
G372_RS0102520	279.606	0.0888627	1.06353	0.591569	0.76147	1	PDZ domain-containing protein
G372_RS0102525	181.974	-0.285095	-1.21849	0.120924	0.270982	1	copper resistance protein CopD
G372_RS0102530	304.449	-0.389196	-1.30966	0.0661673	0.176244	1	copper resistance protein CopC
G372_RS0102535	622.756	-0.890096	-1.8533	0.00489643	0.0234656	1	copper oxidase
G372_RS0102550	39.4183	-0.394194	-1.31421	0.0758195	0.195747	1	nicotinate-nucleotide diphosphorylase (carboxylating)
G372_RS0102555	53.8872	-0.11805	-1.08527	0.431432	0.630323	1	alanine:cation symporter family protein
G372_RS0102560	43.8368	-0.24803	-1.18758	0.241831	0.435264	1	ZIP family metal transporter
G372_RS0102565	357.752	-0.470936	-1.38601	0.00373127	0.0186977	1	glycine cleavage system protein T
G372_RS0102570	674.469	-0.362398	-1.28556	0.0538502	0.153309	1	glycine cleavage system protein H
G372_RS0102575	346.89	-0.333025	-1.25965	0.0508409	0.14643	1	aminomethyl-transferring glycine dehydrogenase
G372_RS0102580	365.121	-0.189706	-1.14053	0.308573	0.510896	1	thiol peroxidase
G372_RS0102585	276.041	-0.2121	-1.15837	0.164537	0.334994	1	glycine dehydrogenase (aminomethyl-transferring)
G372_RS0102590	195.78	-0.352927	-1.27715	0.0255513	0.0866385	1	sensor domain-containing diguanylate cyclase
G372_RS0102595	117.562	-0.308349	-1.23829	0.0428984	0.128879	1	sensor domain-containing diguanylate cyclase
G372_RS0102600	41.2448	0.294536	1.22649	0.128452	0.281352	1	zinc ABC transporter substrate-binding protein
G372_RS0102605	132.684	-0.116561	-1.08415	0.55406	0.730498	1	protoheme IX farnesyltransferase
G372_RS0102610	20.9664	-0.358751	-1.28232	0.0730302	0.189627	1	heme A synthase
G372_RS0102620	12.2044	-0.310352	-1.24001	0.343906	0.548151	1	hypothetical protein
G372_RS0102625	7.16291	-0.114342	-1.08248	0.759587	0.882888	1	cytochrome c oxidase assembly protein
G372_RS0102630	3.8962	0.670799	1.59195	0.335932	0.540657	1	hypothetical protein
G372_RS0102635	13.9432	-0.117603	-1.08493	0.53226	0.716072	1	cytochrome c oxidase subunit I
G372_RS0102640	40.2167	-0.0359606	-1.02524	0.862703	0.938714	1	cytochrome c oxidase subunit II
G372_RS0102645	29.3732	0.256303	1.19441	0.248945	0.444163	1	DUF2231 domain-containing protein
G372_RS0102650	43.0706	0.0252837	1.01768	0.921492	0.969451	1	hypothetical protein
G372_RS0102655	260.048	0.0754999	1.05373	0.643272	0.804133	1	zinc ABC transporter ATP-binding protein ZnuC
G372_RS0102660	90.6575	0.164028	1.12041	0.391412	0.589941	1	zinc ABC transporter permease
G372_RS0102665	76.5654	0.298452	1.22982	0.148487	0.312872	1	Lrp/AsnC family transcriptional regulator
G372_RS0102670	787.126	-0.685848	-1.60865	0.132057	0.286019	1	2-isopropylmalate synthase
G372_RS0102675	98.1245	0.381699	1.30288	0.2559	0.45367	1	ion transporter
G372_RS0102680	75.8844	0.32996	1.25698	0.0748687	0.19366	1	class I SAM-dependent methyltransferase
G372_RS0102685	147.13	-2.96754	-7.82199	0	0	0	hypothetical protein
G372_RS13755	69.1116	-0.897357	-1.86265	0.000676485	0.00458188	1	hypothetical protein
G372_RS0102690	22.5574	0.603361	1.51925	0.0863629	0.214997	1	BrnT family toxin
G372_RS0102695	4027.13	0.641793	1.56027	0.0478132	0.139785	1	prepilin-type cleavage/methylation domain-containing protein
G372_RS0102700	101.95	-0.281019	-1.21505	0.0869434	0.216046	1	magnesium transporter
G372_RS0102705	90.6258	-0.635102	-1.55305	0.000555078	0.00390153	1	magnesium transporter
G372_RS0102710	12.971	0.086612	1.06187	0.736935	0.86796	1	ABC transporter ATP-binding protein
G372_RS0102715	18.2481	-0.0363647	-1.02553	0.844446	0.929678	1	ABC transporter permease
G372_RS0102720	28.2182	-0.193639	-1.14364	0.410409	0.609109	1	carotenoid 1,2-hydratase
G372_RS0102725	43.3118	-0.597582	-1.51318	0.0983296	0.236758	1	hypothetical protein
G372_RS0102730	77.2516	0.834395	1.78311	4.52854e-05	0.000505837	0.122995	protein-methionine-sulfoxide reductase catalytic subunit MsrP
G372_RS0102735	33.6351	0.492542	1.40692	0.0549458	0.155938	1	sulfoxide reductase heme-binding subunit YedZ
G372_RS13760	1.38735	-0.173018	-1.12741	0.921994	0.969451	1	HlyD family secretion protein
G372_RS0102740	596.998	-0.950808	-1.93296	7.70788e-07	1.43388e-05	0.00209346	6,7-dimethyl-8-ribityllumazine synthase
G372_RS13765	175.954	-0.0574397	-1.04062	0.794813	0.902839	1	glyoxalase/bleomycin resistance/dioxygenase family protein
G372_RS0102745	96.1899	0.305845	1.23614	0.0647152	0.173682	1	gamma-glutamyltransferase
G372_RS0102750	583.057	-1.463	-2.75682	1.25636e-07	2.94161e-06	0.000341227	30S ribosomal protein S20
G372_RS0102755	722.576	0.282695	1.21647	0.0590244	0.162752	1	hypothetical protein
G372_RS0102760	48.8002	0.245738	1.1857	0.169105	0.340279	1	DNA helicase II
G372_RS0102765	171.624	0.137435	1.09995	0.45325	0.649619	1	2-oxoglutarate dehydrogenase E1 component
G372_RS0102770	182.848	0.0801439	1.05712	0.674111	0.827332	1	dihydrolipoyllysine-residue succinyltransferase
G372_RS0102775	87.101	0.41177	1.33032	0.0134328	0.0527981	1	ubiquinone biosynthesis regulatory protein kinase UbiB
G372_RS0102780	85.9926	-0.261114	-1.1984	0.145154	0.307518	1	sterol-binding protein
G372_RS0102785	128.658	-0.0442585	-1.03115	0.805948	0.908657	1	bifunctional demethylmenaquinone methyltransferase/2-methoxy-6-polyprenyl-1,4-benzoquinol methylase UbiE
G372_RS0102790	108.159	-0.290958	-1.22345	0.206496	0.390559	1	DUF971 domain-containing protein
G372_RS0102795	31.1959	0.339427	1.26525	0.0800952	0.203072	1	EamA/RhaT family transporter
G372_RS0102800	16.8578	-0.399529	-1.31908	0.13798	0.295779	1	hypothetical protein
G372_RS0102805	153.607	-0.643147	-1.56173	8.33457e-05	0.000844653	0.226367	CBS domain-containing protein
G372_RS0102810	66.698	-0.255766	-1.19397	0.156275	0.325232	1	BCCT family transporter
G372_RS13465	302.336	-0.114377	-1.08251	0.482146	0.676749	1	YbhB/YbcL family Raf kinase inhibitor-like protein
G372_RS0102820	29.5929	-0.338648	-1.26457	0.0784519	0.200994	1	hypothetical protein
G372_RS0102825	47.345	-0.420784	-1.33865	0.099079	0.23793	1	hypothetical protein
G372_RS0102830	28.0433	-0.0413952	-1.02911	0.814688	0.912627	1	carbamoyltransferase HypF
G372_RS0102835	21.6685	0.329745	1.25679	0.368478	0.571878	1	HypC/HybG/HupF family hydrogenase formation chaperone
G372_RS0102840	47.6644	0.0948404	1.06795	0.598784	0.767846	1	hydrogenase formation protein HypD
G372_RS0102845	47.1533	-0.316408	-1.24523	0.0828119	0.208257	1	hydrogenase expression/formation protein HypE
G372_RS0102850	44.0117	-0.118638	-1.08571	0.703506	0.850375	1	hypothetical protein
G372_RS0102855	204.77	-0.374834	-1.29669	0.0520384	0.149089	1	hypothetical protein
G372_RS0102860	183.311	0.0996829	1.07154	0.591165	0.761311	1	serine/threonine-protein phosphatase
G372_RS0102865	105.254	-0.325479	-1.25308	0.102701	0.242343	1	tetratricopeptide repeat protein
G372_RS0102870	76.2257	-0.849708	-1.80214	0.000286238	0.00237443	0.777421	orotate phosphoribosyltransferase
G372_RS0102875	118.787	-0.704196	-1.62924	0.000336179	0.00272442	0.913061	exodeoxyribonuclease III
G372_RS0102880	88.7015	0.918474	1.89011	6.08377e-05	0.000650533	0.165235	MFS transporter
G372_RS0102890	2885.47	1.45998	2.75104	0.00145403	0.00870346	1	peptidyl-prolyl cis-trans isomerase
G372_RS0102895	2256.17	1.32097	2.49833	0.00228035	0.0125628	1	hypothetical protein
G372_RS0102900	3155.61	1.39665	2.6329	0.00958006	0.040719	1	adenylyl-sulfate reductase subunit alpha
G372_RS0102905	1702.23	0.957196	1.94153	0.0527771	0.150779	1	adenylyl-sulfate reductase subunit beta
G372_RS0102910	730.661	0.795708	1.73593	0.065381	0.17495	1	hypothetical protein
G372_RS0102915	584.733	-0.0996833	-1.07154	0.721219	0.860198	1	sulfate adenylyltransferase
G372_RS0102920	2670.77	0.471299	1.38636	0.134344	0.289587	1	CBS domain-containing protein
G372_RS0102925	284.211	0.398496	1.31813	0.0300744	0.0990831	1	metallophosphoesterase
G372_RS0102930	369.063	-0.232533	-1.1749	0.380826	0.582864	1	formate dehydrogenase
G372_RS13770	66.3234	0.377261	1.29887	0.271874	0.471596	1	glyoxalase/bleomycin resistance/dioxygenase family protein
G372_RS0102935	434.412	-0.0348925	-1.02448	0.870695	0.943836	1	4Fe-4S dicluster domain-containing protein
G372_RS0102940	280.827	-0.0388477	-1.02729	0.860409	0.937749	1	DMSO reductase
G372_RS0102945	196.345	-1.04924	-2.06944	1.6593e-06	2.85231e-05	0.00450665	hypothetical protein
G372_RS13775	16.9955	0.113345	1.08173	0.788694	0.898906	1	hypothetical protein
G372_RS0102950	72.6171	0.499017	1.41325	0.0109922	0.0450977	1	aminotransferase
G372_RS0102955	153.588	0.305176	1.23557	0.0577928	0.161321	1	ribosome biogenesis GTPase Der
G372_RS0102960	462.014	0.33371	1.26025	0.092488	0.2261	1	outer membrane protein assembly factor BamB
G372_RS0102965	149.285	0.0860672	1.06147	0.64455	0.804133	1	hypothetical protein
G372_RS0102970	207.219	0.163849	1.12027	0.356697	0.559025	1	histidine--tRNA ligase
G372_RS0102975	637.037	0.0605214	1.04284	0.782277	0.894595	1	DUF4115 domain-containing protein
G372_RS0102980	536.701	-0.281333	-1.21532	0.0665308	0.176463	1	type IV pilus biogenesis/stability protein PilW
G372_RS0102985	711.457	-0.267712	-1.2039	0.224998	0.412501	1	bifunctional tRNA (adenosine(37)-C2)-methyltransferase TrmG/ribosomal RNA large subunit methyltransferase RlmN
G372_RS0102990	536.334	-0.644913	-1.56365	0.00139651	0.00846637	1	nucleoside-diphosphate kinase
G372_RS0102995	446.216	0.467827	1.38302	0.0125789	0.0505313	1	class I SAM-dependent methyltransferase
G372_RS0103000	584.954	-0.415538	-1.3338	0.15913	0.329067	1	polyribonucleotide nucleotidyltransferase
G372_RS0103005	462.755	-1.08518	-2.12163	8.08065e-05	0.000831951	0.21947	30S ribosomal protein S15
G372_RS0103010	49.5894	1.18286	2.27027	1.52615e-05	0.000195854	0.0414503	tRNA pseudouridine(55) synthase TruB
G372_RS0103015	309.518	1.03295	2.0462	4.43738e-07	8.67046e-06	0.00120519	30S ribosome-binding factor RbfA
G372_RS0103020	313.604	0.702634	1.62747	0.00256865	0.013693	1	translation initiation factor IF-2
nusA	243.508	-0.582729	-1.49768	0.00051521	0.00369211	1	NA
G372_RS0103030	156.944	-0.570139	-1.48467	0.122341	0.273256	1	ribosome maturation factor RimP
G372_RS0103035	450.261	-0.121576	-1.08792	0.53986	0.721585	1	tRNA-Met
G372_RS0103040	445.582	1.19332	2.28678	4.19405e-09	1.4063e-07	1.1391e-05	DUF2818 domain-containing protein
G372_RS0103045	334.248	1.08854	2.12658	8.92931e-11	4.40946e-09	2.4252e-07	NADH-quinone oxidoreductase subunit NuoN
G372_RS0103050	312.175	1.17077	2.25132	1.61938e-10	7.71623e-09	4.39825e-07	NADH-quinone oxidoreductase subunit M
G372_RS0103055	444.652	0.853686	1.80711	0.000342016	0.00274827	0.928916	NADH-quinone oxidoreductase subunit L
G372_RS0103060	341.774	0.926263	1.90035	7.78374e-06	0.000111267	0.0211406	NADH-quinone oxidoreductase subunit NuoK
G372_RS0103065	471.423	1.1198	2.17317	7.44689e-09	2.3795e-07	2.02257e-05	NADH-quinone oxidoreductase subunit J
G372_RS0103070	396.811	0.826877	1.77384	2.95787e-05	0.000349286	0.0803358	NADH-quinone oxidoreductase subunit NuoI
G372_RS0103075	549.942	1.03567	2.05007	2.53545e-08	7.48509e-07	6.88628e-05	NADH-quinone oxidoreductase subunit NuoH
G372_RS0103080	578.969	1.07476	2.10637	0.000255741	0.0021883	0.694594	NADH-quinone oxidoreductase subunit G
G372_RS0103085	684.835	0.964192	1.95097	3.83551e-05	0.000443287	0.104172	NADH-quinone oxidoreductase subunit F
G372_RS0103090	808.593	1.00699	2.00972	4.57298e-10	1.94066e-08	1.24202e-06	NAD(P)H-dependent oxidoreductase subunit E
G372_RS0103095	627.098	0.581596	1.4965	0.0210925	0.0744957	1	NADH-quinone oxidoreductase subunit NuoD
G372_RS0103100	281.753	0.31265	1.24199	0.0874951	0.217218	1	NADH-quinone oxidoreductase subunit C
G372_RS0103105	532.343	0.15083	1.11021	0.434109	0.63282	1	NADH-quinone oxidoreductase subunit NuoB
G372_RS0103110	347.745	-0.222939	-1.16711	0.324706	0.528401	1	NADH-quinone oxidoreductase subunit A
G372_RS0103115	87.3033	0.0940427	1.06736	0.794183	0.902839	1	tRNA-Leu
G372_RS0103120	752.273	-0.476457	-1.39132	0.0321741	0.103659	1	preprotein translocase subunit SecG
G372_RS0103125	1014.39	-0.802288	-1.74386	0.00317716	0.0164365	1	triose-phosphate isomerase
G372_RS0103130	279.849	-0.00015829	-1.00011	0.999204	0.999548	1	phosphoglucosamine mutase
G372_RS0103135	66.8184	0.278731	1.21313	0.306957	0.508971	1	dihydropteroate synthase
hflB	765.781	0.501344	1.41553	0.104828	0.245654	1	NA
G372_RS0103145	108.918	0.180358	1.13316	0.206437	0.390559	1	23S rRNA (uridine(2552)-2'-O)-methyltransferase RlmE
G372_RS0103150	259.147	0.387672	1.30828	0.0204546	0.0730937	1	ribosome assembly RNA-binding protein YhbY
G372_RS0103155	755.766	0.358065	1.28171	0.0229588	0.0798414	1	transcription elongation factor GreA
carB	578.362	-0.0155932	-1.01087	0.960576	0.985243	1	NA
G372_RS0103165	333.403	-0.173343	-1.12767	0.263929	0.462173	1	carbamoyl-phosphate synthase small subunit
G372_RS0103170	81.2873	0.406374	1.32535	0.0313031	0.101856	1	capsular biosynthesis protein CpsI
G372_RS0103175	11.346	0.486558	1.4011	0.0470209	0.137617	1	DNA polymerase Y family protein
G372_RS0103180	6.45528	-0.069415	-1.04929	0.876735	0.947557	1	translesion DNA synthesis-associated protein ImuA
G372_RS0103185	45.5455	0.387282	1.30793	0.0588296	0.16271	1	transcriptional repressor LexA
G372_RS0103190	68.2843	-0.0553397	-1.0391	0.766155	0.886234	1	potassium/proton antiporter
G372_RS0103195	177.297	-0.0153099	-1.01067	0.953726	0.98081	1	hypothetical protein
G372_RS0103200	178.988	0.456122	1.37185	0.0182869	0.0669369	1	hypothetical protein
G372_RS0103205	30.6674	0.357139	1.28088	0.0843628	0.210815	1	methyltransferase domain-containing protein
G372_RS0103210	194.999	-0.153621	-1.11236	0.395162	0.592307	1	DNA translocase FtsK
G372_RS0103215	81.6508	0.330085	1.25709	0.100092	0.239726	1	outer membrane lipoprotein carrier protein LolA
G372_RS0103220	201.25	0.16477	1.12099	0.34494	0.54908	1	cell division protein ZapA
G372_RS0103225	100.177	-0.187101	-1.13847	0.400406	0.598186	1	cell division protein ZapB
G372_RS0103230	148.466	-0.110043	-1.07926	0.548625	0.727183	1	hypothetical protein
G372_RS0103235	85.1208	0.141877	1.10334	0.431667	0.630327	1	hypothetical protein
G372_RS0103240	88.786	-0.316734	-1.24551	0.0723205	0.188325	1	Xaa-Pro aminopeptidase
G372_RS0103245	62.8795	0.229679	1.17257	0.254934	0.452255	1	ubiquinone biosynthesis protein UbiH
G372_RS0103250	57.3136	-0.209642	-1.1564	0.442403	0.639131	1	ubiquinone biosynthesis protein UbiH
G372_RS0103255	46406.1	0.130622	1.09477	0.652709	0.810589	1	porin
G372_RS0103260	81.5154	-0.62529	-1.54252	0.000728551	0.00489788	1	hypothetical protein
G372_RS0103265	110.73	-0.201563	-1.14994	0.280587	0.480501	1	hypothetical protein
G372_RS0103270	32.708	0.11377	1.08205	0.646567	0.805546	1	GNAT family N-acetyltransferase
G372_RS0103275	54.4587	0.348153	1.27293	0.0738158	0.191484	1	class I SAM-dependent methyltransferase
G372_RS0103280	28.4707	0.901462	1.86796	0.00241191	0.0129718	1	DUF1365 domain-containing protein
G372_RS0103285	55.809	0.077695	1.05533	0.776085	0.89089	1	NAD/FAD-binding protein
G372_RS0103290	151.152	0.31875	1.24725	0.232869	0.424193	1	glutathione peroxidase
G372_RS0103295	178.506	0.476963	1.39181	0.0280234	0.0936182	1	DUF3429 domain-containing protein
G372_RS0103300	316.968	0.478033	1.39284	0.0157108	0.0599304	1	GTP cyclohydrolase I FolE
G372_RS0103305	119.923	0.514445	1.42844	0.00311836	0.016194	1	class I SAM-dependent methyltransferase
G372_RS0103310	112.06	0.148711	1.10858	0.49447	0.688355	1	putative motility protein
G372_RS0103315	72.7972	0.279651	1.2139	0.117384	0.265679	1	electron transport complex subunit RsxE
G372_RS0103320	80.5743	0.487344	1.40186	0.00545162	0.0255727	1	electron transport complex subunit RsxG
G372_RS0103325	58.1876	0.604009	1.51993	0.00341684	0.0174142	1	electron transport complex subunit RsxD
G372_RS0103330	69.1913	0.207277	1.15451	0.30302	0.505219	1	electron transport complex subunit RsxC
G372_RS0103335	100.731	0.53629	1.45024	0.00235678	0.0127797	1	electron transport complex subunit RsxB
G372_RS0103340	101.359	0.503497	1.41765	0.0066433	0.030427	1	electron transport complex subunit RsxA
G372_RS0103345	60.634	-0.298472	-1.22984	0.225078	0.412501	1	hypothetical protein
G372_RS0103350	52.4925	-0.557455	-1.47167	0.0343968	0.108756	1	methylthioribulose 1-phosphate dehydratase
metG	73.4573	-0.876132	-1.83545	1.52876e-05	0.000195854	0.041521	NA
G372_RS0103360	165.106	-0.680253	-1.60242	0.00010362	0.00101968	0.281432	iron-sulfur cluster carrier protein ApbC
G372_RS0103365	139.486	-0.502059	-1.41623	0.00472529	0.0227551	1	dCTP deaminase
G372_RS0103370	42.2043	0.300672	1.23172	0.127774	0.280867	1	carbamate kinase
G372_RS0103375	62.0692	-0.087367	-1.06243	0.742767	0.870917	1	hypothetical protein
G372_RS0103380	352.903	-0.245213	-1.18527	0.21156	0.395727	1	acetolactate synthase, large subunit, biosynthetic type
G372_RS0103385	308.773	0.0807637	1.05758	0.709753	0.853716	1	acetolactate synthase small subunit
G372_RS0103390	320.603	0.252585	1.19134	0.0812369	0.204675	1	ketol-acid reductoisomerase
G372_RS0103395	127.618	0.545386	1.45941	0.00503572	0.0238691	1	phosphatidylserine decarboxylase
G372_RS0103400	139.062	0.878406	1.83834	3.90391e-07	7.79633e-06	0.0010603	CDP-diacylglycerol--serine O-phosphatidyltransferase
G372_RS0103405	87.192	0.602814	1.51868	0.000640509	0.00439299	1	uracil-DNA glycosylase
G372_RS0103410	62.8959	0.180547	1.13331	0.37997	0.582864	1	ribosomal-protein-alanine N-acetyltransferase
G372_RS0103415	623.609	0.0227732	1.01591	0.901251	0.959545	1	sel1 repeat family protein
G372_RS13780	271.821	0.445595	1.36188	0.0584432	0.162526	1	glyoxalase/bleomycin resistance/dioxygenase family protein
G372_RS0103420	52.1344	-0.0173149	-1.01207	0.921006	0.969451	1	pyrroline-5-carboxylate reductase
G372_RS0103425	88.6201	-0.376047	-1.29778	0.0349886	0.109733	1	YggS family pyridoxal phosphate-dependent enzyme
G372_RS0103430	816.441	-0.108603	-1.07818	0.639421	0.801767	1	type IV pili twitching motility protein PilT
G372_RS0103435	1288.6	-0.129425	-1.09386	0.670976	0.824976	1	twitching motility protein PilT
G372_RS0103440	724.267	0.163017	1.11963	0.519083	0.70817	1	twitching motility protein PilT
G372_RS0103445	278.577	0.195158	1.14485	0.302927	0.505219	1	dihydroorotate dehydrogenase electron transfer subunit
G372_RS13785	257.928	0.671543	1.59278	7.22691e-05	0.000754935	0.196283	hypothetical protein
G372_RS0103450	290.186	0.0296745	1.02078	0.843782	0.929662	1	dihydroorotase
G372_RS0103455	274.467	-0.355742	-1.27964	0.0696047	0.182126	1	aspartate carbamoyltransferase catalytic subunit
G372_RS0103460	573.048	-0.356181	-1.28003	0.0585245	0.162528	1	bifunctional pyr operon transcriptional regulator/uracil phosphoribosyltransferase PyrR
G372_RS0103465	200.919	0.0952112	1.06822	0.620922	0.784397	1	Holliday junction resolvase RuvX
G372_RS0103470	319.24	-0.00251047	-1.00174	0.989556	0.997219	1	YqgE/AlgH family protein
G372_RS0103475	43.8426	0.0452493	1.03186	0.803395	0.90804	1	energy transducer TonB
G372_RS0103480	16.4706	0.0499856	1.03525	0.856635	0.935889	1	heptaprenyl diphosphate synthase
G372_RS0103485	246.164	0.775138	1.71135	8.5527e-05	0.000863537	0.232291	hypothetical protein
G372_RS0103490	212.149	0.137856	1.10027	0.40781	0.606241	1	FAD:protein FMN transferase
G372_RS0103495	100.112	-0.00443038	-1.00308	0.981015	0.994228	1	glutathione synthase
G372_RS0103500	966.198	0.617771	1.5345	7.14494e-05	0.000749254	0.194057	response regulator
G372_RS0103505	1602.11	0.176996	1.13053	0.438973	0.635189	1	response regulator
G372_RS0103510	578.614	0.149097	1.10888	0.357716	0.559652	1	hypothetical protein
G372_RS0103515	1029.69	0.0540979	1.03821	0.863022	0.938714	1	chemotaxis protein
G372_RS0103520	719.522	0.316393	1.24521	0.361153	0.563083	1	hybrid sensor histidine kinase/response regulator
G372_RS0103525	675.196	0.336227	1.26245	0.0584023	0.162526	1	hypothetical protein
G372_RS0103530	194.691	0.435682	1.35255	0.0172543	0.0643719	1	16S rRNA (uracil(1498)-N(3))-methyltransferase
G372_RS0103535	597.631	0.742985	1.67363	9.06345e-05	0.000901697	0.246163	methylenetetrahydrofolate reductase [NAD(P)H]
G372_RS0103540	2888.41	0.0148017	1.01031	0.96493	0.986728	1	adenosylhomocysteinase
G372_RS0103545	2795.41	0.279723	1.21396	0.400953	0.598674	1	methionine adenosyltransferase
G372_RS0103550	961.996	-0.797975	-1.73866	0.0105467	0.0437994	1	transketolase
G372_RS0103555	3454.73	-0.479492	-1.39425	0.153881	0.321246	1	type I glyceraldehyde-3-phosphate dehydrogenase
G372_RS0103560	500.606	0.241099	1.18189	0.276887	0.475964	1	phosphoglycerate kinase
G372_RS0103565	655.178	0.624366	1.54153	0.0137733	0.0539025	1	pyruvate kinase
G372_RS0103570	2488.53	0.170623	1.12554	0.610073	0.776093	1	fructose-bisphosphate aldolase class II
G372_RS0103575	132.482	-0.53478	-1.44872	0.00389859	0.0194286	1	hypothetical protein
G372_RS0103580	72.2066	0.0972994	1.06977	0.548382	0.727183	1	dethiobiotin synthase
G372_RS0103585	62.3441	-0.241994	-1.18263	0.164767	0.335212	1	phosphoribosylaminoimidazolesuccinocarboxamide synthase
rimO	37.9922	-0.680911	-1.60315	0.000863323	0.00561505	1	NA
G372_RS0103595	195.556	-0.611704	-1.52806	0.0344517	0.108803	1	50S ribosomal protein L31
G372_RS0103600	34.0906	0.126583	1.0917	0.604731	0.773573	1	hypothetical protein
G372_RS0103605	121.867	0.0949444	1.06802	0.609702	0.776093	1	M48 family peptidase
G372_RS0103610	132.107	0.00127402	1.00088	0.995031	0.999346	1	malate dehydrogenase
G372_RS0103615	106.547	0.485325	1.3999	0.00673715	0.0307531	1	malate dehydrogenase
G372_RS0103620	33.7204	0.91798	1.88947	2.60332e-05	0.000310115	0.0707062	5'-3' exonuclease
G372_RS0103625	64.8946	0.346033	1.27106	0.0500073	0.144643	1	DUF1007 domain-containing protein
G372_RS0103630	58.9564	0.780296	1.71748	9.0334e-05	0.000901697	0.245347	pseudouridine synthase
G372_RS0103635	112.804	0.00951095	1.00661	0.953542	0.98081	1	lytic transglycosylase
G372_RS0103645	128.041	0.17678	1.13036	0.332772	0.537022	1	SMC-Scp complex subunit ScpB
G372_RS0103650	68.2967	0.180208	1.13305	0.511462	0.701227	1	segregation/condensation protein A
G372_RS0103655	322.748	-0.0110184	-1.00767	0.940765	0.976727	1	tryptophan--tRNA ligase
G372_RS0103660	97.3493	-0.415091	-1.33338	0.0355016	0.11088	1	DUF945 domain-containing protein
G372_RS0103665	121.029	-0.445071	-1.36138	0.0312396	0.101856	1	threonylcarbamoyl-AMP synthase
G372_RS0103670	75.4689	0.333114	1.25973	0.113572	0.260082	1	hypothetical protein
G372_RS0103675	327.251	-0.0647661	-1.04592	0.710752	0.854539	1	peptidylprolyl isomerase
G372_RS0103680	199.988	0.041367	1.02909	0.832092	0.923187	1	copper chaperone PCu(A)C
G372_RS0103685	15.0564	-0.559002	-1.47325	0.0554368	0.15684	1	RND transporter
G372_RS0103690	25.8792	0.213433	1.15944	0.275333	0.474757	1	AcrB/AcrD/AcrF family protein
G372_RS0103695	325.833	-1.18124	-2.26771	8.97233e-08	2.22894e-06	0.000243689	hypothetical protein
G372_RS0103700	28.6982	-0.422849	-1.34057	0.0794029	0.202117	1	endonuclease III
G372_RS0103705	35.2738	-0.39981	-1.31933	0.0940682	0.228728	1	DUF1841 domain-containing protein
G372_RS0103710	47.3439	-0.269659	-1.20552	0.0841401	0.210622	1	AcrB/AcrD/AcrF family protein
G372_RS0103715	63.304	0.103948	1.07471	0.537571	0.719562	1	HlyD family secretion protein
G372_RS0103720	78.0134	0.134451	1.09768	0.529008	0.714819	1	hypothetical protein
G372_RS0103725	25.0563	0.258876	1.19655	0.308682	0.510896	1	hypothetical protein
G372_RS0103730	34.9616	0.481373	1.39607	0.0175233	0.065072	1	MFS transporter
G372_RS0103735	203.484	-0.145741	-1.1063	0.355551	0.558194	1	chorismate synthase
G372_RS0103740	405.353	0.136886	1.09953	0.381761	0.582864	1	heme-binding protein
G372_RS0103745	221.63	-0.153179	-1.11202	0.404822	0.603125	1	sulfurtransferase
G372_RS0103750	243.122	-0.0133169	-1.00927	0.941662	0.977285	1	nucleoside diphosphate kinase regulator
G372_RS0103755	314.914	0.0510784	1.03604	0.794877	0.902839	1	rhodanese-like domain-containing protein
G372_RS0103760	36.144	-0.107094	-1.07706	0.560536	0.736239	1	thioredoxin
G372_RS0103765	67.3723	-0.253758	-1.19231	0.225084	0.412501	1	glycine cleavage system protein H
G372_RS0103770	16.6068	-0.229923	-1.17277	0.537359	0.719562	1	hypothetical protein
G372_RS0103775	41.7845	-0.746588	-1.67782	0.00929954	0.0399013	1	hemerythrin domain-containing protein
G372_RS0103780	137.15	-0.105351	-1.07576	0.579335	0.752692	1	DUF2249 domain-containing protein
G372_RS0103785	50.9386	-0.414478	-1.33282	0.0280097	0.0936182	1	PAS domain S-box protein
G372_RS0103790	77.0141	0.167665	1.12324	0.312958	0.516713	1	endonuclease III domain-containing protein
G372_RS0103795	72.5876	-0.184431	-1.13637	0.282554	0.482956	1	23S rRNA pseudouridylate synthase B
G372_RS0103800	94.8708	-0.134039	-1.09736	0.437584	0.633677	1	molybdenum cofactor biosynthesis protein B
G372_RS0103805	99.7512	-0.00589583	-1.0041	0.973519	0.991547	1	N-acetylglutaminylglutamine amidotransferase
G372_RS0103810	128.253	0.103735	1.07455	0.59943	0.768312	1	LysR family transcriptional regulator
G372_RS0103815	230.223	-0.232323	-1.17473	0.274391	0.474135	1	hypothetical protein
G372_RS0103820	70.1291	0.0304311	1.02132	0.857269	0.936005	1	protease SohB
G372_RS0103825	201.489	-0.0988697	-1.07093	0.589567	0.759613	1	hypothetical protein
G372_RS0103830	77.074	0.00213758	1.00148	0.989876	0.997219	1	bile acid:sodium symporter
G372_RS0103835	39.0981	0.3994	1.31896	0.0691987	0.181413	1	DUF3641 domain-containing protein
G372_RS0103840	178.945	-0.182243	-1.13465	0.370486	0.57401	1	ATP-dependent zinc protease
G372_RS0103845	112.292	-0.487431	-1.40195	0.00939734	0.0401713	1	30S ribosomal protein S6--L-glutamate ligase
G372_RS0103850	48.933	-0.309535	-1.23931	0.0798622	0.202716	1	succinylglutamate desuccinylase
G372_RS0103855	25.3446	0.527539	1.44147	0.0186456	0.0679751	1	TlpA family protein disulfide reductase
G372_RS0103860	56.1031	0.150958	1.11031	0.393034	0.590824	1	hypothetical protein
G372_RS0103865	79.7699	-0.163205	-1.11977	0.39317	0.590824	1	cytochrome b
G372_RS0103870	41.2615	0.47682	1.39167	0.056341	0.158244	1	HAD family hydrolase
G372_RS0103875	27.9513	0.672649	1.594	0.00799297	0.0350709	1	aminoacyl-tRNA hydrolase
G372_RS0103880	26.1537	0.107679	1.07749	0.712817	0.855128	1	hypothetical protein
G372_RS0103885	92.4609	-0.751699	-1.68377	0.000795115	0.00526715	1	peptide chain release factor 3
G372_RS13790	283.041	0.687824	1.61085	7.47875e-05	0.000777008	0.203123	hypothetical protein
G372_RS0103890	51.5838	0.181747	1.13426	0.321124	0.52464	1	AcrB/AcrD/AcrF family protein
G372_RS0103895	105.761	0.229071	1.17208	0.254572	0.451907	1	MexH family multidrug efflux RND transporter periplasmic adaptor subunit
G372_RS0103900	100.419	-0.411408	-1.32998	0.0237541	0.0816659	1	glutathione S-transferase family protein
G372_RS0103905	81.2647	0.097497	1.06992	0.545215	0.724602	1	glutamate--cysteine ligase
G372_RS0103910	24.4359	-0.927843	-1.90243	0.000558799	0.00390153	1	acetolactate decarboxylase
G372_RS0103915	476.783	-1.48505	-2.79927	5.99198e-09	1.96075e-07	1.62742e-05	hypothetical protein
G372_RS0103920	76.7165	-0.66086	-1.58102	0.000242492	0.00209748	0.658608	AraC family transcriptional regulator
G372_RS0103925	16.6802	-0.0637135	-1.04515	0.796353	0.903465	1	class I SAM-dependent methyltransferase
G372_RS0103930	16.3689	-0.466305	-1.38157	0.226972	0.415402	1	group 1 truncated hemoglobin
G372_RS0103935	6.8174	-0.139608	-1.10161	0.780657	0.893548	1	hypothetical protein
G372_RS0103940	7.22297	-0.648992	-1.56807	0.165768	0.336413	1	hypothetical protein
G372_RS0103945	9.48006	-0.2431	-1.18353	0.537263	0.719562	1	TlpA family protein disulfide reductase
G372_RS0103950	108.952	-0.454752	-1.37055	0.013247	0.0521434	1	membrane protein
G372_RS0103955	210.863	-0.349643	-1.27425	0.116554	0.264682	1	hypothetical protein
G372_RS0103960	112.302	0.0656227	1.04654	0.75919	0.882888	1	hypothetical protein
G372_RS0103965	146.483	-0.238365	-1.17965	0.234438	0.425701	1	hypothetical protein
G372_RS0103970	225.891	-0.139127	-1.10124	0.467363	0.662811	1	hypothetical protein
G372_RS0103975	67.1207	0.308674	1.23857	0.181601	0.357671	1	hypothetical protein
G372_RS0103980	59.8751	-0.0644321	-1.04567	0.714923	0.856898	1	ABC transporter ATP-binding protein
G372_RS13795	37.9732	0.402783	1.32206	0.20149	0.38535	1	glyoxalase/bleomycin resistance/dioxygenase family protein
G372_RS0103985	160.971	-0.143661	-1.1047	0.39321	0.590824	1	GGDEF domain-containing protein
G372_RS0103990	428.698	0.406055	1.32506	0.0104498	0.0434636	1	hydrogen peroxide-inducible genes activator
G372_RS0103995	208.138	0.687914	1.61095	0.000141367	0.0013472	0.383952	DUF3301 domain-containing protein
G372_RS0104000	61.0211	-0.323355	-1.25124	0.101173	0.240407	1	inositol monophosphatase family protein
G372_RS0104005	118.155	0.400088	1.31959	0.0291626	0.096947	1	HAMP domain-containing protein
G372_RS0104010	118.345	0.0129123	1.00899	0.931553	0.97162	1	hypothetical protein
G372_RS0104015	112.992	-0.386238	-1.30698	0.0728046	0.189222	1	TraB family protein
G372_RS0104020	67.7517	-0.278813	-1.2132	0.296924	0.497499	1	alanine dehydrogenase
G372_RS0104025	100.78	0.0217142	1.01517	0.919692	0.969227	1	membrane protein
G372_RS0104030	185.221	0.128406	1.09309	0.476722	0.671217	1	hypothetical protein
G372_RS0104035	532.771	0.343603	1.26892	0.0672029	0.177725	1	HDOD domain-containing protein
G372_RS0104040	281.846	-0.0255263	-1.01785	0.871927	0.943836	1	dienelactone hydrolase family protein
G372_RS0104045	279.897	0.0260573	1.01823	0.864296	0.939347	1	hypothetical protein
G372_RS0104050	124.789	-0.236939	-1.17849	0.194141	0.374863	1	GNAT family N-acetyltransferase
G372_RS0104055	57.5184	-0.024026	-1.01679	0.924477	0.969451	1	hypothetical protein
G372_RS0104060	125.617	-0.0107576	-1.00748	0.950411	0.979999	1	membrane protein
G372_RS0104065	146.606	-0.577931	-1.49271	0.00235738	0.0127797	1	adenosylmethionine decarboxylase
G372_RS0104070	231.282	-0.143148	-1.10431	0.436668	0.633541	1	OsmC family protein
G372_RS0104075	290.956	0.199016	1.14791	0.250461	0.445775	1	cAMP-activated global transcriptional regulator CRP
trpC	481.951	-0.144933	-1.10568	0.397738	0.594854	1	NA
G372_RS0104085	164.57	-0.482012	-1.39669	0.00507623	0.0240192	1	anthranilate phosphoribosyltransferase
G372_RS0104090	22.4075	1.11499	2.16593	1.09923e-07	2.63013e-06	0.00029855	Bcr/CflA family drug resistance efflux transporter
G372_RS0104095	251.577	0.967386	1.95529	7.28058e-08	1.83093e-06	0.000197741	type 1 glutamine amidotransferase
G372_RS0104100	102.759	1.08481	2.1211	1.19925e-07	2.83232e-06	0.000325717	anthranilate synthase component I
G372_RS0104105	155.302	-0.0400837	-1.02817	0.84409	0.929662	1	phosphoglycolate phosphatase
G372_RS0104110	329.279	-0.525185	-1.43912	0.0292263	0.0970399	1	ribulose-phosphate 3-epimerase
G372_RS0104115	898.901	2.31668	4.98185	0	0	0	cytochrome c
G372_RS0104120	104.071	0.769943	1.7052	0.00490738	0.0234656	1	membrane protein
G372_RS0104125	197.318	0.821581	1.76734	2.10742e-06	3.55512e-05	0.00572374	class I SAM-dependent methyltransferase
G372_RS0104130	137.827	0.508526	1.4226	0.00240677	0.0129698	1	5-(carboxyamino)imidazole ribonucleotide synthase
G372_RS0104135	199.669	-0.143853	-1.10485	0.416196	0.615009	1	5-(carboxyamino)imidazole ribonucleotide mutase
G372_RS0104140	88.204	-0.0115234	-1.00802	0.951132	0.98037	1	fructosamine kinase family protein
G372_RS0104145	162.484	0.158123	1.11583	0.423983	0.622453	1	globin
G372_RS0104150	54.4006	0.088979	1.06362	0.741056	0.870917	1	DUF4172 domain-containing protein
G372_RS13470	46.249	0.27639	1.21116	0.103957	0.244446	1	phosphatidylinositol kinase
G372_RS0104160	25.5539	-0.00387629	-1.00269	0.989239	0.997219	1	hypothetical protein
G372_RS0104165	2.85997	0.26662	1.20299	0.777858	0.891771	1	hypothetical protein
G372_RS0104170	2.06489	0.586772	1.50188	0.71216	0.855128	1	tRNA-Arg
G372_RS0104175	1.95074	-0.0751046	-1.05344	0.926961	0.969809	1	hypothetical protein
G372_RS0104180	101.012	0.196628	1.14602	0.343712	0.548151	1	sulfurtransferase
G372_RS0104185	13.499	0.520583	1.43453	0.0746158	0.19319	1	glycosyl transferase family 2
G372_RS0104190	53.1233	-1.25514	-2.3869	3.3935e-07	7.14477e-06	0.000921676	succinyldiaminopimelate transaminase
G372_RS0104195	226.199	-0.628973	-1.54646	0.000398321	0.00308216	1	2,3,4,5-tetrahydropyridine-2,6-dicarboxylate N-succinyltransferase
G372_RS0104200	149.238	-0.0349191	-1.0245	0.847884	0.93161	1	ArsC family reductase
G372_RS0104205	377.85	-0.397653	-1.31736	0.0266361	0.0896452	1	methyl-accepting chemotaxis protein
G372_RS0104210	350.852	0.0624223	1.04422	0.829645	0.922319	1	RNA helicase
G372_RS0104215	141.713	-0.278179	-1.21266	0.266013	0.464027	1	PAS domain S-box protein
G372_RS0104220	277.835	-0.268493	-1.20455	0.258343	0.45642	1	GGDEF domain-containing protein
G372_RS0104225	183.456	-0.0521043	-1.03678	0.761033	0.883303	1	PAS domain S-box protein
G372_RS0104230	1154.28	-0.888907	-1.85177	1.0595e-05	0.000142455	0.028776	hypothetical protein
G372_RS0104235	31.3525	-0.00705501	-1.0049	0.97772	0.993177	1	hypothetical protein
G372_RS0104240	168.598	-0.0270382	-1.01892	0.875092	0.946535	1	ferredoxin family protein
G372_RS0104245	20.7259	-0.322057	-1.25011	0.193752	0.374541	1	hypothetical protein
G372_RS0104250	18.7043	-0.6065	-1.52256	0.117549	0.26583	1	hypothetical protein
G372_RS0104255	19.1737	0.298221	1.22963	0.242901	0.43661	1	hypothetical protein
G372_RS0104260	75.3616	-0.139245	-1.10133	0.549758	0.728008	1	hypothetical protein
G372_RS0104265	25.053	-0.251028	-1.19005	0.274587	0.474135	1	hypothetical protein
G372_RS0104270	15.5353	0.142616	1.1039	0.487427	0.681345	1	sigma-54-dependent Fis family transcriptional regulator
G372_RS0104275	162.462	0.362636	1.28577	0.0597161	0.163392	1	hypothetical protein
G372_RS0104280	61.2682	0.11189	1.08064	0.516508	0.706006	1	EamA/RhaT family transporter
G372_RS0104285	231.253	-0.163535	-1.12003	0.352583	0.555461	1	hypothetical protein
G372_RS0104290	32.1796	-0.43934	-1.35598	0.0626963	0.169099	1	decaprenyl-phosphate phosphoribosyltransferase
G372_RS0104295	27.5797	-0.427263	-1.34468	0.0435968	0.130269	1	lysylphosphatidylglycerol synthetase family protein
G372_RS0104300	32.7076	-0.279586	-1.21385	0.1303	0.284025	1	FAD-binding oxidoreductase
G372_RS0104305	24.1661	-0.0458344	-1.03228	0.860145	0.937749	1	short-chain dehydrogenase
G372_RS0104310	14.7457	0.277167	1.21181	0.287675	0.488696	1	HAD-IB family hydrolase
G372_RS0104315	41.7053	0.210569	1.15714	0.223376	0.411037	1	hypothetical protein
G372_RS0104320	397.278	-1.75865	-3.38381	0	0	0	hypothetical protein
G372_RS0104325	284.616	-1.42194	-2.67945	8.08686e-13	5.49098e-11	2.19639e-09	sensor domain-containing diguanylate cyclase
G372_RS0104330	358.363	-0.632035	-1.54975	0.000434555	0.00326036	1	hypothetical protein
G372_RS0104335	57.2435	-0.567667	-1.48213	0.00713047	0.0320679	1	cation transporter
G372_RS0104340	59.6812	-0.434094	-1.35106	0.0995034	0.238738	1	multiple resistance and pH regulation protein F
G372_RS0104345	51.2686	-0.311822	-1.24127	0.17616	0.35	1	cation:proton antiporter
G372_RS0104350	7.40614	0.218788	1.16376	0.506036	0.697174	1	DUF4040 domain-containing protein
G372_RS0104355	16.0049	-0.281977	-1.21586	0.411445	0.609981	1	Na+/H+ antiporter subunit C
G372_RS0104360	11.8976	-0.493318	-1.40768	0.0409195	0.124176	1	oxidoreductase
G372_RS0104365	19.6582	-0.0254869	-1.01782	0.900617	0.959545	1	NADH dehydrogenase subunit M
G372_RS0104370	8.98234	-0.0287986	-1.02016	0.905546	0.960781	1	hypothetical protein
G372_RS0104375	81.2644	0.000443689	1.00031	0.997797	0.999548	1	alpha/beta hydrolase
G372_RS0104380	61.8774	0.478346	1.39315	0.0127692	0.0507776	1	FAD-binding oxidoreductase
G372_RS13480	17.2775	0.601698	1.5175	0.022884	0.0796832	1	diguanylate cyclase
G372_RS0104390	219.434	-0.737745	-1.66757	4.75313e-06	7.13232e-05	0.0129095	citrate synthase
G372_RS13800	135.419	0.104846	1.07538	0.557579	0.734068	1	hypothetical protein
G372_RS0104395	80.6145	0.635411	1.55338	0.000747919	0.00501567	1	flagellar biosynthesis protein FlhA
G372_RS0104400	47.5154	0.382201	1.30333	0.0340719	0.107855	1	flagellar biosynthesis protein FlhB
G372_RS0104405	53.5318	0.290637	1.22318	0.1691	0.340279	1	flagellar biosynthetic protein FliR
G372_RS0104410	23.5464	-0.0915286	-1.0655	0.80779	0.910193	1	flagellar biosynthetic protein FliQ
G372_RS0104415	53.73	0.152735	1.11167	0.487801	0.681517	1	flagellar biosynthetic protein FliP
G372_RS0104420	29.5115	0.0189588	1.01323	0.944077	0.978669	1	flagellar biosynthetic protein FliO
G372_RS0104425	123.837	-0.346253	-1.27125	0.0631901	0.170093	1	flagellar motor switch protein FliN
G372_RS0104430	188.107	-0.38059	-1.30187	0.0791296	0.201799	1	flagellar motor switch protein FliM
G372_RS0104435	199.599	-0.0807312	-1.05755	0.669841	0.823953	1	hypothetical protein
G372_RS0104440	208.792	0.354534	1.27857	0.0300087	0.0990324	1	flagellar hook-length control protein FliK
G372_RS0104445	231.182	0.763158	1.6972	2.64735e-05	0.000313983	0.071902	flagellar export protein FliJ
fliI	253.802	0.625963	1.54324	5.89371e-05	0.000637741	0.160073	NA
G372_RS0104455	174.224	0.44123	1.35776	0.0320881	0.103584	1	hypothetical protein
G372_RS0104460	250.295	0.0147025	1.01024	0.937352	0.975794	1	flagellar motor switch protein FliG
G372_RS0104465	207.119	0.0148222	1.01033	0.921682	0.969451	1	flagellar M-ring protein FliF
G372_RS0104470	137.36	-0.15575	-1.114	0.397425	0.594854	1	flagellar hook-basal body complex protein FliE
G372_RS0104475	249.246	0.764461	1.69873	2.60283e-06	4.2331e-05	0.00706928	sigma-54-dependent Fis family transcriptional regulator
G372_RS0104480	1786.24	0.911392	1.88086	0.00391224	0.0194609	1	sigma-54-dependent Fis family transcriptional regulator
G372_RS0104485	186.037	0.70355	1.62851	0.000172119	0.00159548	0.467475	hypothetical protein
G372_RS0104490	138.814	0.145245	1.10592	0.435478	0.632961	1	phosphoribosylformylglycinamidine synthase
ssrA	178643	0.498847	1.41308	0.103646	0.243937	1	NA
G372_RS0104495	56.9897	-0.376987	-1.29863	0.13971	0.298547	1	CBS domain-containing protein
G372_RS0104500	52.619	-0.308993	-1.23884	0.156398	0.325232	1	hypothetical protein
G372_RS0104505	28.2132	-0.384771	-1.30565	0.0999899	0.239693	1	hypothetical protein
G372_RS0104510	13.0305	-0.498853	-1.41309	0.0785666	0.200994	1	trehalose-phosphatase
G372_RS0104515	23.0813	-0.365708	-1.28851	0.0333038	0.106166	1	glycoside hydrolase family 65 protein
G372_RS0104520	61.0376	-0.358342	-1.28195	0.0622698	0.168116	1	secondary thiamine-phosphate synthase enzyme
G372_RS0104525	56.4151	-0.0421662	-1.02966	0.878027	0.947945	1	23S rRNA (cytidine(2498)-2'-O)-methyltransferase RlmM
G372_RS0104530	787.464	1.32674	2.50835	3.63056e-07	7.51383e-06	0.00098606	thiosulfohydrolase SoxB
G372_RS0104535	141.426	-0.21459	-1.16037	0.170793	0.342089	1	fructose-bisphosphate aldolase class I
G372_RS0104540	142.154	-0.515673	-1.42966	0.00224691	0.0124543	1	RDD family protein
G372_RS0104545	51.7338	-0.480898	-1.39561	0.0016613	0.0097034	1	phospholipase D family protein
G372_RS0104550	20.3964	0.597872	1.51348	0.390199	0.589095	1	tRNA-Val
G372_RS0104555	129.823	-0.701134	-1.62578	3.58862e-06	5.66669e-05	0.0097467	class I SAM-dependent DNA methyltransferase
G372_RS0104560	40.2105	-0.273601	-1.20882	0.345359	0.54908	1	hypothetical protein
G372_RS0104570	143.23	-0.221801	-1.16619	0.212398	0.396748	1	hypothetical protein
G372_RS0104575	124.463	-0.460201	-1.37573	0.0208866	0.0742513	1	hypothetical protein
G372_RS13810	5.62596	-0.269843	-1.20568	0.790971	0.900745	1	addiction module toxin RelE
G372_RS0104580	46.7225	-0.544723	-1.45874	0.00568476	0.0263928	1	restriction endonuclease
G372_RS0104585	32.7156	-0.59163	-1.50695	0.149187	0.314102	1	hypothetical protein
G372_RS13815	116.239	-0.0619236	-1.04386	0.719936	0.859776	1	hypothetical protein
G372_RS0104600	231.401	-0.83353	-1.78204	3.42808e-07	7.16205e-06	0.000931066	hypothetical protein
G372_RS0104605	160.762	-0.515371	-1.42936	0.00277707	0.0146742	1	PAS domain S-box protein
G372_RS0104610	43.0964	0.0926626	1.06634	0.734988	0.86717	1	hypothetical protein
G372_RS13820	27.1725	0.506111	1.42022	0.187556	0.365949	1	hypothetical protein
G372_RS0104620	11.9487	0.0489222	1.03449	0.894578	0.957618	1	hypothetical protein
G372_RS0104625	61.0502	0.340703	1.26637	0.0639021	0.17167	1	sigma-54-dependent Fis family transcriptional regulator
G372_RS0104630	59.324	0.238116	1.17945	0.189125	0.367953	1	sensor histidine kinase
G372_RS0104635	36.1333	0.00232356	1.00161	0.990976	0.997957	1	MBL fold metallo-hydrolase
G372_RS0104640	433.086	1.09968	2.14307	4.61703e-09	1.52925e-07	1.25398e-05	protease HtpX
G372_RS0104645	54.5164	-0.363347	-1.28641	0.0516901	0.148248	1	DNA topoisomerase IV subunit A
G372_RS0104650	51.0424	-0.29834	-1.22973	0.0833914	0.209026	1	phospholipase D
G372_RS0104655	102.394	-0.39431	-1.31431	0.0322983	0.103936	1	bifunctional diguanylate cyclase/phosphodiesterase
G372_RS0104660	187.086	-0.000608003	-1.00042	0.996962	0.999548	1	PAS domain S-box protein
G372_RS0104665	141.899	0.734073	1.66333	0.000184674	0.00168881	0.501576	DUF3293 domain-containing protein
G372_RS0104670	402.851	0.743167	1.67385	0.000291112	0.00239594	0.790661	hypothetical protein
G372_RS0104675	29.6602	0.29143	1.22385	0.159756	0.329459	1	permease
G372_RS0104680	72.1745	-0.0210764	-1.01472	0.90381	0.960386	1	methyltransferase domain-containing protein
G372_RS13485	102.141	-0.527383	-1.44131	0.0109916	0.0450977	1	hypothetical protein
G372_RS0104690	112.74	-0.0975957	-1.06999	0.733876	0.866989	1	hypothetical protein
G372_RS0104695	69.6203	0.293887	1.22594	0.106092	0.247336	1	cytochrome c
G372_RS0104700	138.277	0.665532	1.58615	0.000444609	0.0033266	1	bifunctional diguanylate cyclase/phosphodiesterase
G372_RS0104705	73.8067	0.170715	1.12562	0.260605	0.458421	1	carbonate dehydratase
G372_RS0104710	319.733	-0.296226	-1.22793	0.143131	0.303945	1	hypothetical protein
G372_RS0104715	94.6873	2.19558	4.58075	0	0	0	high potential iron-sulfur protein
G372_RS0104720	45.2452	-0.244305	-1.18452	0.12901	0.281891	1	GGDEF domain-containing protein
G372_RS0104725	7.80148	0.0473095	1.03334	0.86654	0.941033	1	DUF3524 domain-containing protein
G372_RS0104730	22.5908	0.103236	1.07418	0.668819	0.823927	1	acetyltransferase/hydrolase
G372_RS0104735	93.0559	-0.721136	-1.64848	2.23475e-05	0.000272179	0.0606959	aspartate--tRNA ligase
G372_RS0104740	236.219	0.306632	1.23682	0.0683773	0.180304	1	DUF502 domain-containing protein
G372_RS0104745	75.7807	0.190559	1.14121	0.319159	0.52219	1	zinc ribbon domain-containing protein
G372_RS0104750	71.979	-0.855351	-1.8092	0.000419378	0.00317279	1	peroxiredoxin
G372_RS0104755	123.101	-0.388683	-1.3092	0.0313682	0.101909	1	short-chain dehydrogenase
G372_RS0104760	62.8665	0.0626004	1.04435	0.751802	0.877102	1	spore maturation protein
G372_RS0104765	192.994	-0.390416	-1.31077	0.193628	0.374541	1	hypothetical protein
G372_RS0104770	427.488	-0.224121	-1.16807	0.315959	0.519457	1	hypothetical protein
G372_RS0104775	461.388	0.420145	1.33806	0.277804	0.476637	1	AcrB/AcrD/AcrF family protein
G372_RS0104780	915.278	-0.443293	-1.3597	0.173207	0.345904	1	efflux RND transporter periplasmic adaptor subunit
G372_RS0104785	73.7543	-0.618057	-1.53481	0.00351916	0.0178655	1	hypothetical protein
G372_RS0104790	70.1744	0.0830302	1.05924	0.655821	0.813024	1	proline--tRNA ligase
G372_RS0104795	76.6981	0.339311	1.26515	0.03737	0.115469	1	SLC13 family permease
G372_RS0104800	191.186	-0.146496	-1.10688	0.38949	0.588962	1	DNA polymerase III subunit epsilon
G372_RS0104805	218.855	-0.163259	-1.11981	0.337193	0.542223	1	ribonuclease HI
G372_RS0104810	219.518	0.0781816	1.05569	0.654662	0.812642	1	hypothetical protein
G372_RS0104815	168.39	-0.256236	-1.19436	0.185584	0.3634	1	LysM peptidoglycan-binding domain-containing protein
G372_RS0104820	491.454	-0.0985023	-1.07066	0.664227	0.818949	1	GTPase HflX
G372_RS0104825	976.534	-0.184331	-1.13629	0.353687	0.555911	1	RNA chaperone Hfq
G372_RS0104830	76.1027	0.265713	1.20223	0.118093	0.266395	1	tRNA (adenosine(37)-N6)-dimethylallyltransferase MiaA
G372_RS0104835	96.7875	-0.261219	-1.19849	0.160203	0.329866	1	DNA mismatch repair endonuclease MutL
G372_RS0104840	490.279	0.150856	1.11023	0.561798	0.736967	1	AMIN domain-containing protein
G372_RS0104845	32.6444	0.343113	1.26849	0.201613	0.38535	1	tRNA (adenosine(37)-N6)-threonylcarbamoyltransferase complex ATPase subunit type 1 TsaE
G372_RS0104850	45.7248	-0.0176291	-1.01229	0.917915	0.968233	1	bifunctional ADP-dependent NAD(P)H-hydrate dehydratase/NAD(P)H-hydrate epimerase
G372_RS0104855	12.6011	0.0262778	1.01838	0.904303	0.960535	1	tRNA epoxyqueuosine(34) reductase QueG
G372_RS0104860	81.1286	-0.402698	-1.32198	0.0359126	0.1116	1	GGDEF domain-containing protein
G372_RS0104865	177.469	0.490047	1.40449	0.00202138	0.0114139	1	ferredoxin--NADP reductase
G372_RS0104870	114.045	0.0441941	1.03111	0.798748	0.905804	1	hypothetical protein
G372_RS13490	32.352	-0.167574	-1.12317	0.500676	0.693781	1	preprotein translocase SecA
G372_RS0104880	42.5802	-0.321015	-1.24921	0.121657	0.2724	1	NAD(P)-dependent oxidoreductase
G372_RS13825	69.5723	-0.403556	-1.32276	0.142192	0.302422	1	hypothetical protein
G372_RS0104885	710.658	-0.708131	-1.63369	0.00147251	0.00878977	1	host attachment protein
G372_RS0104890	822.576	-0.737124	-1.66685	0.000495149	0.00360542	1	HNH endonuclease
G372_RS0104895	231.314	-0.509191	-1.42325	0.00991716	0.0417597	1	GGDEF domain-containing protein
G372_RS0104900	691.753	-0.733704	-1.6629	0.0202944	0.0728132	1	bifunctional diguanylate cyclase/phosphodiesterase
G372_RS0104905	36.5772	-0.0249969	-1.01748	0.907495	0.961293	1	lysophospholipase
G372_RS0104910	107.088	-0.282421	-1.21623	0.112444	0.258041	1	recombinase
G372_RS0104915	83.8857	-0.0607965	-1.04304	0.730171	0.865247	1	GGDEF domain-containing protein
G372_RS0104920	14.7715	-0.163011	-1.11962	0.588137	0.75849	1	oxidase
G372_RS0104925	136.217	-1.33086	-2.51553	0.000216754	0.00191138	0.588704	BMC domain-containing protein
G372_RS0104930	138.613	-1.15303	-2.22381	0.000264159	0.00224205	0.717456	NUDIX domain-containing protein
G372_RS0104935	62.1245	-0.666676	-1.58741	0.01577	0.059988	1	UPF0016 domain-containing protein
G372_RS0104940	36.7739	-0.381695	-1.30287	0.145774	0.308591	1	hypothetical protein
G372_RS0104945	45.4535	-0.0838865	-1.05987	0.6048	0.773573	1	GGDEF domain-containing protein
G372_RS0104950	51.9105	0.692572	1.61616	0.00084901	0.00555642	1	TetR/AcrR family transcriptional regulator
G372_RS0104955	59.0929	0.332313	1.25903	0.109773	0.253655	1	hypothetical protein
G372_RS0104960	133.009	0.541516	1.4555	0.0459321	0.135305	1	hypothetical protein
G372_RS0104965	26.6539	0.0660774	1.04687	0.84705	0.93161	1	hypothetical protein
G372_RS0104970	41.1925	-0.596822	-1.51238	0.00125303	0.0077171	1	sulfurtransferase
G372_RS0104975	56.9756	-0.42207	-1.33985	0.0123132	0.0499146	1	hypothetical protein
G372_RS13830	17.3847	0.654759	1.57435	0.249392	0.444163	1	hypothetical protein
G372_RS0104980	47.4034	-0.430944	-1.34812	0.0125956	0.0505313	1	hypothetical protein
G372_RS0104985	62.1757	-0.477203	-1.39204	0.133388	0.287809	1	DUF3817 domain-containing protein
G372_RS0104990	159.728	0.397041	1.3168	0.0235031	0.0811111	1	class I SAM-dependent methyltransferase
G372_RS0104995	327.216	-0.412824	-1.33129	0.0441725	0.131405	1	hypothetical protein
G372_RS0105000	1042.52	0.855806	1.80977	2.48882e-07	5.40898e-06	0.000675963	hypothetical protein
G372_RS0105005	47.1553	-0.537244	-1.4512	0.0185202	0.0676086	1	rhodanese-like domain-containing protein
G372_RS0105010	32.4153	0.117735	1.08503	0.447785	0.644166	1	S9 family peptidase
G372_RS0105015	29.8717	0.039269	1.02759	0.827992	0.921913	1	SLC13 family permease
G372_RS0105020	230.868	-1.27153	-2.41418	4.59076e-06	7.00442e-05	0.0124685	hypothetical protein
G372_RS0105025	53.4072	-0.395465	-1.31537	0.0230338	0.0799999	1	pyruvate kinase
G372_RS0105030	162.029	-0.389189	-1.30966	0.0307565	0.100523	1	hypothetical protein
G372_RS0105035	51.5278	-0.296132	-1.22785	0.130588	0.284425	1	hypothetical protein
G372_RS0105040	73.6287	-0.450383	-1.3664	0.105187	0.245725	1	hypothetical protein
G372_RS0105045	71.7984	-0.694447	-1.61826	0.000380517	0.00300611	1	hypothetical protein
G372_RS0105050	47.3761	-0.347342	-1.27221	0.234173	0.425701	1	hypothetical protein
G372_RS0105055	22.691	-0.144376	-1.10525	0.573118	0.749044	1	hypothetical protein
G372_RS0105060	43.3727	-0.0141674	-1.00987	0.945532	0.978737	1	GFA family protein
G372_RS0105065	100.081	0.532981	1.44692	0.000981222	0.00627059	1	membrane-bound lytic murein transglycosylase MltF
G372_RS0105070	159.961	-0.425927	-1.34344	0.00557044	0.0260625	1	restriction endonuclease subunit R
G372_RS0105075	105.854	-0.539696	-1.45367	0.00238033	0.0128784	1	cytochrome c
G372_RS0105080	187.541	-1.10716	-2.15421	1.69202e-08	5.16353e-07	4.59554e-05	restriction endonuclease subunit S
G372_RS0105085	238.902	-0.733865	-1.66309	9.94526e-06	0.000137113	0.0270113	type I restriction-modification protein subunit M
G372_RS0105090	49.8513	-0.793909	-1.73377	0.00195492	0.0110616	1	addiction module antidote protein, HigA family
G372_RS0105095	23.4474	-0.373692	-1.29566	0.19206	0.372863	1	hypothetical protein
G372_RS0105100	42.848	-0.143603	-1.10466	0.469799	0.665609	1	molybdenum ABC transporter ATP-binding protein
G372_RS0105105	24.5087	0.231657	1.17418	0.357534	0.559652	1	molybdate ABC transporter permease subunit
G372_RS0105110	36.6569	0.155288	1.11364	0.475701	0.670474	1	molybdate ABC transporter substrate-binding protein
G372_RS0105115	42.0902	-0.703562	-1.62852	0.000393491	0.00306224	1	nucleoside:proton symporter
G372_RS0105120	33.9703	-0.276853	-1.21155	0.10263	0.242343	1	exodeoxyribonuclease V subunit gamma
G372_RS0105125	54.6334	-0.318257	-1.24682	0.100565	0.240402	1	exodeoxyribonuclease V subunit beta
G372_RS0105130	43.2513	-0.312808	-1.24212	0.11776	0.266086	1	exodeoxyribonuclease V subunit alpha
G372_RS0105135	28.5669	-0.471057	-1.38612	0.00523713	0.0246945	1	DNA mismatch repair protein MutS
G372_RS0105140	190.952	0.527401	1.44133	0.00333249	0.0171097	1	PilZ domain-containing protein
G372_RS0105145	164.643	0.263846	1.20068	0.207581	0.391718	1	CinA family protein
G372_RS13835	112.79	-1.06699	-2.09505	0.0661887	0.176244	1	glyoxalase/bleomycin resistance/dioxygenase family protein
G372_RS13840	537.778	0.645446	1.56422	0.000989867	0.00630352	1	glyoxalase/bleomycin resistance/dioxygenase family protein
G372_RS0105150	502.56	-0.351221	-1.27564	0.0614702	0.166657	1	recombinase RecA
G372_RS0105155	290.067	-0.284782	-1.21823	0.106661	0.248236	1	regulatory protein RecX
G372_RS0105160	260.176	-0.305358	-1.23573	0.167972	0.339191	1	alanine--tRNA ligase
G372_RS0105165	639.808	0.717412	1.64423	0.00347619	0.0176804	1	aspartate kinase
G372_RS0105170	521.987	0.576169	1.49089	0.00193623	0.0110017	1	carbon storage regulator
G372_RS0105175	502.16	1.1195	2.17272	4.61632e-06	7.00442e-05	0.0125379	tRNA-Ser
G372_RS0105180	215.214	-0.865751	-1.82229	0.00710971	0.0320679	1	hypothetical protein
G372_RS0105185	19.7498	0.115935	1.08368	0.506137	0.697174	1	phage tail tape measure protein
G372_RS0105190	7.76982	0.042322	1.02977	0.939518	0.976552	1	DUF1441 domain-containing protein
G372_RS0105195	17.8861	-0.171208	-1.126	0.63345	0.796136	1	hypothetical protein
G372_RS0105200	23.7887	0.149832	1.10944	0.532426	0.716072	1	hypothetical protein
G372_RS0105205	8.40927	-0.0733951	-1.05219	0.870369	0.943836	1	hypothetical protein
G372_RS0105210	20.6091	0.227318	1.17066	0.347003	0.550502	1	hypothetical protein
G372_RS0105220	10.6256	0.327155	1.25454	0.501648	0.694079	1	hypothetical protein
G372_RS0105225	4.89731	0.382625	1.30371	0.380335	0.582864	1	hypothetical protein
G372_RS0105230	3.65337	-0.016232	-1.01131	0.982056	0.994228	1	hypothetical protein
G372_RS0105235	41.8943	0.105049	1.07553	0.730014	0.865247	1	hypothetical protein
G372_RS0105240	34.5158	0.70316	1.62807	0.0561111	0.157925	1	AlpA family phage regulatory protein
G372_RS0105245	56.4999	0.317199	1.24591	0.151099	0.3169	1	hypothetical protein
G372_RS0105250	36.3317	0.180272	1.1331	0.414083	0.612888	1	site-specific integrase
G372_RS13845	24.25	-0.598681	-1.51433	0.165548	0.336297	1	hypothetical protein
G372_RS0105255	42.0287	-0.270729	-1.20642	0.19133	0.371712	1	septum formation inhibitor Maf
G372_RS0105260	110.653	-0.415991	-1.33421	0.0179431	0.0662116	1	oxaloacetate decarboxylase subunit alpha
G372_RS0105265	59.3678	-0.26697	-1.20328	0.160525	0.329866	1	acetyl-CoA carboxylase biotin carboxylase subunit
G372_RS0105270	89.5694	-1.0328	-2.046	0.0109009	0.0448587	1	hypothetical protein
G372_RS0105275	536.745	-0.207014	-1.1543	0.340596	0.545966	1	50S ribosomal protein L32
G372_RS0105280	249.006	0.275535	1.21044	0.152949	0.319546	1	phosphate acyltransferase PlsX
G372_RS0105285	150.602	0.325305	1.25293	0.0727154	0.189171	1	ketoacyl-ACP synthase III
G372_RS0105290	105.29	0.892894	1.8569	4.47581e-06	6.86797e-05	0.0121563	CYTH domain-containing protein
G372_RS0105295	51.5495	0.549999	1.46408	0.0106034	0.0439007	1	SPO1 DNA polymerase
G372_RS0105300	130.909	0.687115	1.61006	2.31775e-05	0.000279778	0.0629501	excinuclease ABC subunit UvrC
G372_RS0105305	140.222	-0.151132	-1.11044	0.342171	0.547312	1	CDP-diacylglycerol--glycerol-3-phosphate 3-phosphatidyltransferase
G372_RS0105310	238.262	0.391632	1.31188	0.159324	0.329067	1	tRNA-Gly
G372_RS0105315	23.8359	0.540568	1.45455	0.40803	0.606241	1	tRNA-Cys
G372_RS0105320	56.4056	-0.398675	-1.3183	0.036659	0.11353	1	GntP family permease
G372_RS0105325	145.994	-0.395499	-1.3154	0.0238113	0.0817593	1	glycerate kinase
G372_RS0105330	215.033	-0.615896	-1.53251	0.000604401	0.00418763	1	hypothetical protein
G372_RS0105335	364.146	-0.550127	-1.46421	0.0282047	0.0941082	1	two-component system response regulator
G372_RS0105340	398.265	-0.404337	-1.32348	0.0980383	0.236476	1	ATP-binding protein
G372_RS0105345	366.71	0.208646	1.1556	0.284742	0.48517	1	MinD/ParA family protein
G372_RS13850	128.882	0.272883	1.20822	0.207514	0.391718	1	hypothetical protein
G372_RS0105350	96.7682	-0.450397	-1.36642	0.0408829	0.124176	1	YaiI/YqxD family protein
G372_RS0105355	51.6076	-0.271941	-1.20743	0.234451	0.425701	1	pyridoxamine 5'-phosphate oxidase family protein
G372_RS0105360	195.464	0.283295	1.21697	0.0884151	0.218714	1	hypothetical protein
G372_RS0105365	222.679	0.294969	1.22686	0.0797837	0.202706	1	non-heme iron oxygenase ferredoxin subunit
G372_RS0105370	204.909	-0.152398	-1.11142	0.307334	0.509285	1	DUF1631 domain-containing protein
G372_RS0105375	43.4107	-0.583824	-1.49882	0.000286834	0.00237443	0.779042	HAMP domain-containing protein
G372_RS0105380	37.3936	-0.772702	-1.70847	0.000482486	0.00354171	1	hypothetical protein
G372_RS0105385	17.1823	0.484246	1.39885	0.109061	0.252739	1	sulfate transporter CysZ
G372_RS0105390	101.869	0.240312	1.18125	0.231175	0.421673	1	DUF3185 domain-containing protein
G372_RS13855	38.6147	0.26341	1.20031	0.337535	0.542453	1	hypothetical protein
G372_RS0105395	54.8909	0.111268	1.08018	0.475272	0.670218	1	carbohydrate kinase
G372_RS0105400	133.464	-0.062591	-1.04434	0.734244	0.867046	1	NADPH-dependent 7-cyano-7-deazaguanine reductase QueF
G372_RS0105405	129.065	-0.2402	-1.18116	0.129001	0.281891	1	chromosome segregation protein SMC
G372_RS0105410	174.221	-0.089933	-1.06432	0.606093	0.774139	1	hypothetical protein
ligA	69.9352	-0.0232501	-1.01625	0.896738	0.957743	1	NA
G372_RS13860	13.8764	0.43503	1.35194	0.379128	0.582864	1	hypothetical protein
G372_RS0105420	126.694	0.296918	1.22852	0.0855793	0.213437	1	hypothetical protein
G372_RS13865	60.9443	0.45078	1.36678	0.103321	0.243593	1	glyoxalase/bleomycin resistance/dioxygenase family protein
G372_RS0105425	118.036	0.0700183	1.04973	0.675491	0.827904	1	hypothetical protein
G372_RS0105430	196.598	-0.682159	-1.60454	1.51225e-05	0.000195584	0.0410726	polysaccharide biosynthesis protein
G372_RS0105435	58.5177	-0.821338	-1.76704	4.06739e-06	6.31259e-05	0.011047	nucleotide sugar dehydrogenase
G372_RS0105440	50.0954	0.412363	1.33086	0.1008	0.240402	1	DUF4258 domain-containing protein
G372_RS13495	274.349	-0.434978	-1.35189	0.030097	0.0990831	1	DUF2283 domain-containing protein
G372_RS0105445	23.7584	-0.176518	-1.13015	0.544085	0.723671	1	hypothetical protein
G372_RS0105450	148.474	-0.0692479	-1.04917	0.757215	0.881524	1	hypothetical protein
G372_RS0105455	330.64	-0.134941	-1.09805	0.406811	0.605093	1	PIN domain-containing protein
G372_RS0105460	206.579	0.381914	1.30307	0.0321124	0.103584	1	type II toxin-antitoxin system Phd/YefM family antitoxin
G372_RS0105465	146.148	0.177181	1.13067	0.343793	0.548151	1	PIN domain-containing protein
G372_RS13870	529.736	0.257292	1.19523	0.186898	0.365191	1	nucleotidyltransferase domain-containing protein
G372_RS13875	336.343	0.212881	1.159	0.245138	0.439469	1	hypothetical protein
G372_RS0105475	356.755	0.454049	1.36988	0.0223726	0.0781029	1	MarR family EPS-associated transcriptional regulator
G372_RS0105480	490.298	-0.149436	-1.10914	0.441356	0.637958	1	oligoribonuclease
G372_RS0105485	220.101	-0.0787714	-1.05612	0.643874	0.804133	1	cytochrome c
G372_RS0105490	179.927	-0.298969	-1.23026	0.100893	0.240402	1	4a-hydroxytetrahydrobiopterin dehydratase
G372_RS0105495	233.089	-0.0617036	-1.0437	0.730386	0.865247	1	ribosome small subunit-dependent GTPase A
G372_RS0105500	764.705	-0.276474	-1.21123	0.142101	0.302422	1	hypothetical protein
G372_RS0105505	222.858	-0.813371	-1.75731	0.00907396	0.0390568	1	histidine triad nucleotide-binding protein
G372_RS0105510	269.332	0.0293872	1.02058	0.871744	0.943836	1	recombination protein RecR
G372_RS0105515	480.082	-0.194532	-1.14435	0.274775	0.474135	1	nucleoid-associated protein, YbaB/EbfC family
G372_RS0105520	176.484	-0.474241	-1.38919	0.00662636	0.0304007	1	DNA polymerase III subunit gamma/tau
ffs	48.1982	-0.565366	-1.47976	0.259759	0.457525	1	NA
G372_RS0105525	235.825	0.778175	1.71496	2.47381e-06	4.09687e-05	0.00671887	glutathione amide-dependent peroxidase
G372_RS0105530	89.0716	0.405965	1.32497	0.0407835	0.124176	1	glutathione-disulfide reductase
G372_RS0105535	52.0997	0.34224	1.26772	0.0882837	0.218714	1	cell envelope biogenesis protein OmpA
G372_RS0105540	12.666	0.270312	1.20607	0.576312	0.751086	1	hypothetical protein
G372_RS0105545	9.67783	-0.0733974	-1.05219	0.893892	0.957338	1	CsbD family protein
G372_RS13885	25.3383	-0.226286	-1.16982	0.607738	0.774937	1	DUF1328 domain-containing protein
G372_RS0105555	94.7381	-1.04339	-2.06107	0.0017045	0.00991311	1	hypothetical protein
G372_RS0105560	10.9479	-0.561935	-1.47625	0.0597378	0.163392	1	CBS domain-containing protein
G372_RS0105565	95.0326	-0.859197	-1.81403	0.00852665	0.0371723	1	DUF4212 domain-containing protein
G372_RS0105570	59.8205	0.136469	1.09921	0.521777	0.709283	1	cation acetate symporter
G372_RS0105575	25.3828	-0.146947	-1.10722	0.435725	0.632961	1	CBS domain-containing protein
G372_RS13500	32.8243	0.0157328	1.01096	0.945915	0.978737	1	DNA polymerase III subunit epsilon
G372_RS0105585	737.366	-0.570128	-1.48466	0.0662939	0.176351	1	acetate--CoA ligase
G372_RS0105590	78.9563	0.174952	1.12893	0.386634	0.586974	1	LysR family transcriptional regulator
G372_RS0105595	155.293	0.0174922	1.0122	0.92364	0.969451	1	GGDEF domain-containing protein
G372_RS0105600	617.453	-0.726685	-1.65483	0.00535651	0.02517	1	DUF302 domain-containing protein
G372_RS0105605	47.7175	0.991202	1.98784	0.00108515	0.0067443	1	hypothetical protein
G372_RS0105610	108.996	-0.143274	-1.10441	0.477816	0.67206	1	hypothetical protein
G372_RS0105615	188.545	0.0242517	1.01695	0.927461	0.969959	1	anti-sigma factor antagonist
G372_RS0105620	161.736	0.45844	1.37406	0.00780135	0.0343411	1	ATP-binding protein
G372_RS0105625	190.645	0.284977	1.21839	0.122299	0.273256	1	NifU family protein
G372_RS0105630	95.1337	-0.169556	-1.12471	0.381995	0.582864	1	succinate dehydrogenase assembly factor 2
sdhB	86.719	-0.42051	-1.3384	0.0157338	0.059934	1	NA
G372_RS0105640	120.525	-0.0874812	-1.06251	0.585213	0.757449	1	succinate dehydrogenase flavoprotein subunit
G372_RS0105645	32.7395	-0.0531915	-1.03756	0.829968	0.922319	1	succinate dehydrogenase, hydrophobic membrane anchor protein
G372_RS0105650	76.4214	0.308964	1.23882	0.188132	0.366737	1	succinate dehydrogenase, cytochrome b556 subunit
G372_RS0105655	143.934	-0.469647	-1.38477	0.00452295	0.0219363	1	folate-binding protein
G372_RS0105665	118.755	-0.253154	-1.19181	0.178716	0.354386	1	bifunctional 3,4-dihydroxy-2-butanone-4-phosphate synthase/GTP cyclohydrolase II
G372_RS0105670	72.0789	-0.373163	-1.29519	0.0525559	0.150413	1	riboflavin synthase
G372_RS0105675	98.2	0.384179	1.30512	0.0512574	0.147162	1	bifunctional diaminohydroxyphosphoribosylaminopyrimidine deaminase/5-amino-6-(5-phosphoribosylamino)uracil reductase RibD
G372_RS0105680	458.898	0.00393913	1.00273	0.984816	0.995816	1	transcriptional repressor NrdR
glyA	649.516	-0.801793	-1.74327	0.00145485	0.00870346	1	NA
G372_RS0105690	35.2877	0.0159631	1.01113	0.938716	0.976234	1	PEP-CTERM sorting domain-containing protein
G372_RS0105695	23.902	0.00945313	1.00657	0.966982	0.988083	1	PEP-CTERM sorting domain-containing protein
G372_RS0105700	91.0929	-0.25144	-1.19039	0.205979	0.390126	1	C4-dicarboxylate ABC transporter substrate-binding protein
G372_RS0105705	94.2386	0.0752909	1.05357	0.692007	0.84188	1	DUF3394 domain-containing protein
G372_RS0105710	131.518	0.253392	1.19201	0.164927	0.335286	1	DUF302 domain-containing protein
G372_RS0105715	53.5839	0.236366	1.17802	0.389536	0.588962	1	glycolate oxidase subunit GlcE
G372_RS0105720	25.7127	-0.0991407	-1.07114	0.62079	0.784397	1	glycolate oxidase iron-sulfur subunit
G372_RS0105725	94.0238	0.151754	1.11092	0.433086	0.632058	1	alanine--glyoxylate aminotransferase family protein
G372_RS0105730	87.4158	0.160374	1.11758	0.472968	0.669401	1	hypothetical protein
G372_RS0105735	81.6246	0.574741	1.48941	0.00194558	0.0110317	1	1-acyl-sn-glycerol-3-phosphate acyltransferase
G372_RS0105740	168.233	0.152057	1.11115	0.32434	0.528122	1	sulfurtransferase
G372_RS0105745	32.8024	0.300782	1.23181	0.0663935	0.176443	1	thioredoxin domain-containing protein
G372_RS0105750	56.842	-1.35942	-2.56582	2.19256e-08	6.61666e-07	5.955e-05	prolipoprotein diacylglyceryl transferase
G372_RS0105755	77.2145	-1.00914	-2.01272	2.76811e-08	7.99807e-07	7.51818e-05	thymidylate synthase
G372_RS0105760	26.4852	-0.256748	-1.19478	0.321236	0.52464	1	dihydrofolate reductase
G372_RS0105765	109.47	-0.273876	-1.20905	0.125218	0.276497	1	hypothetical protein
G372_RS0105770	91.1856	-0.0627992	-1.04449	0.696208	0.845662	1	BCCT family transporter
G372_RS0105775	161.568	0.47541	1.39031	0.0168987	0.063569	1	YbhB/YbcL family Raf kinase inhibitor-like protein
G372_RS0105780	105.111	-0.157185	-1.11511	0.346421	0.549901	1	MBL fold metallo-hydrolase
G372_RS0105785	21.2833	0.115127	1.08307	0.603007	0.772168	1	Na/Pi cotransporter family protein
G372_RS0105790	84.1417	-0.0649137	-1.04602	0.724566	0.862742	1	RNA ligase
G372_RS0105795	390.125	0.270309	1.20607	0.147999	0.312537	1	RNA ligase partner protein
G372_RS0105800	149.879	-0.307614	-1.23766	0.117179	0.265437	1	HDOD domain-containing protein
G372_RS0105805	53.1517	0.0244834	1.01712	0.895941	0.957618	1	hypothetical protein
G372_RS0105815	201.303	-0.12931	-1.09377	0.416651	0.615348	1	glutamine-hydrolyzing GMP synthase
G372_RS0105820	387.832	-1.14844	-2.21673	1.1544e-11	6.53197e-10	3.13535e-08	IMP dehydrogenase
G372_RS0105825	34.917	0.0182519	1.01273	0.929209	0.970967	1	DUF4197 domain-containing protein
G372_RS0105830	24.6368	-0.0195574	-1.01365	0.929891	0.970967	1	exodeoxyribonuclease VII large subunit
G372_RS0105835	79.1777	-0.29183	-1.22419	0.120315	0.270286	1	glutamate--tRNA ligase
G372_RS0105840	296.756	-0.58961	-1.50484	0.00144537	0.008685	1	peptidylprolyl isomerase
G372_RS0105845	78.9912	-0.0826536	-1.05896	0.770445	0.888132	1	UDP-2,3-diacylglucosamine diphosphatase
G372_RS13890	188.35	0.200654	1.14922	0.272789	0.47251	1	glyoxalase/bleomycin resistance/dioxygenase family protein
G372_RS0105850	330.213	-0.506003	-1.42011	0.00384423	0.0191929	1	zinc-finger domain-containing protein
G372_RS0105855	78.0168	0.323585	1.25144	0.0700617	0.183145	1	bifunctional D-glycero-beta-D-manno-heptose-7-phosphate kinase/D-glycero-beta-D-manno-heptose 1-phosphate adenylyltransferase HldE
G372_RS0105860	185.481	-0.0632477	-1.04482	0.719074	0.859219	1	sulfotransferase
G372_RS0105865	44.4587	0.356798	1.28058	0.0568811	0.159432	1	hypothetical protein
G372_RS0105870	89.1161	-0.0968492	-1.06944	0.722571	0.861125	1	Sulfotransferase family
G372_RS0105875	97.9606	0.107101	1.07706	0.687549	0.839273	1	hypothetical protein
G372_RS0105880	66.1248	-0.0645416	-1.04575	0.694932	0.844868	1	glycosyltransferase
G372_RS0105885	291.881	0.240166	1.18113	0.178759	0.354386	1	3-deoxy-D-manno-octulosonic acid kinase
G372_RS0105890	101.35	-0.220062	-1.16478	0.204658	0.388708	1	hypothetical protein
G372_RS0105895	152.7	0.16383	1.12026	0.369079	0.572483	1	glycosyltransferase
G372_RS0105900	92.6321	0.419185	1.33717	0.0203626	0.0728872	1	hypothetical protein
G372_RS0105905	98.8684	0.410896	1.32951	0.0102307	0.0428144	1	hypothetical protein
G372_RS0105910	96.5417	0.0789747	1.05627	0.625038	0.78854	1	hypothetical protein
G372_RS0105915	202.234	-0.124743	-1.09031	0.474085	0.669587	1	hypothetical protein
G372_RS0105920	136.876	-0.258299	-1.19607	0.119126	0.268057	1	glycosyltransferase
G372_RS0105925	127.288	-0.688926	-1.61208	0.00082144	0.00538896	1	hypothetical protein
G372_RS0105930	84.7861	-0.0181093	-1.01263	0.919234	0.969192	1	sulfotransferase
G372_RS0105935	60.1043	-0.278093	-1.21259	0.157545	0.326387	1	hypothetical protein
G372_RS0105940	58.6566	-0.712263	-1.63837	0.00495215	0.0235966	1	hypothetical protein
G372_RS0105945	52.3806	-0.0624726	-1.04425	0.814982	0.912627	1	glycosyltransferase
G372_RS0105950	72.2421	0.0847615	1.06051	0.686355	0.838193	1	lipopolysaccharide heptosyltransferase family protein
G372_RS0105955	68.7316	0.119617	1.08645	0.445485	0.641329	1	hypothetical protein
G372_RS0105960	82.9124	0.145123	1.10583	0.466545	0.662728	1	lipid A export permease/ATP-binding protein MsbA
G372_RS0105965	146.735	-0.408407	-1.32722	0.0295564	0.0978966	1	SIS domain-containing protein
G372_RS0105970	164.117	-0.266369	-1.20278	0.170656	0.342068	1	HAD family hydrolase
G372_RS0105975	35.7634	0.00174123	1.00121	0.992967	0.998566	1	3-deoxy-D-manno-octulosonic acid transferase
G372_RS13895	53.3788	0.822665	1.76867	8.58496e-05	0.000863584	0.233168	hypothetical protein
G372_RS0105980	490.559	0.137012	1.09963	0.424323	0.622616	1	hypothetical protein
G372_RS0105985	157.045	0.124399	1.09005	0.508841	0.698397	1	ribonuclease D
G372_RS0105990	152.4	-0.239239	-1.18037	0.202838	0.38613	1	DUF1244 domain-containing protein
G372_RS0105995	51.9937	-0.291817	-1.22418	0.141426	0.301501	1	rod shape-determining protein MreD
G372_RS0106000	122.628	-0.263274	-1.2002	0.129794	0.283148	1	rod shape-determining protein MreC
G372_RS0106005	329.612	-0.48037	-1.3951	0.0156784	0.0598912	1	rod shape-determining protein
G372_RS0106010	28.841	-0.713462	-1.63973	0.0652612	0.17495	1	Asp-tRNA(Asn)/Glu-tRNA(Gln) amidotransferase subunit GatC
G372_RS0106015	90.9941	-0.825191	-1.77177	4.16251e-05	0.000471428	0.113054	Asp-tRNA(Asn)/Glu-tRNA(Gln) amidotransferase subunit GatA
gatB	127.878	-0.203984	-1.15187	0.386254	0.586925	1	NA
G372_RS0106025	125.964	0.688091	1.61115	7.49544e-05	0.000777008	0.203576	redox-regulated molecular chaperone Hsp33
G372_RS0106030	83.873	0.21786	1.16301	0.291117	0.492019	1	hypothetical protein
G372_RS0106035	77.3299	0.0374923	1.02633	0.892841	0.957338	1	molybdopterin-synthase adenylyltransferase MoeB
G372_RS0106040	70.917	1.39169	2.62385	1.32214e-06	2.3614e-05	0.00359093	hypothetical protein
G372_RS0106045	15.6986	0.461424	1.3769	0.055728	0.157143	1	peptide chain release factor N(5)-glutamine methyltransferase
G372_RS0106050	69.9318	0.360655	1.28401	0.0234085	0.0808874	1	peptide chain release factor 1
G372_RS0106055	187.968	-0.123178	-1.08913	0.491843	0.68603	1	glutamyl-tRNA reductase
G372_RS0106060	161.78	0.0529433	1.03738	0.749048	0.875016	1	tetratricopeptide repeat protein
G372_RS0106065	102.384	0.247395	1.18706	0.336019	0.540657	1	outer membrane lipoprotein LolB
G372_RS0106070	215.529	-0.649145	-1.56824	0.000450429	0.0033465	1	4-(cytidine 5'-diphospho)-2-C-methyl-D-erythritol kinase
G372_RS0106075	59.0026	0.0261708	1.01831	0.950357	0.979999	1	tRNA-Gln
G372_RS13900	196.309	-0.301651	-1.23255	0.159247	0.329067	1	RtT sRNA
G372_RS0106080	205.212	-0.214667	-1.16044	0.262645	0.460239	1	ribose-phosphate pyrophosphokinase
G372_RS0106085	712.551	-0.400167	-1.31966	0.0403485	0.123269	1	50S ribosomal protein L25
G372_RS0106090	85.9535	-0.170076	-1.12512	0.305161	0.507537	1	aminoacyl-tRNA hydrolase
G372_RS0106095	64.647	0.217842	1.16299	0.173441	0.346118	1	redox-regulated ATPase YchF
G372_RS0106100	570.126	-0.18289	-1.13516	0.305718	0.507537	1	monothiol glutaredoxin, Grx4 family
G372_RS0106105	88.3541	-0.193097	-1.14322	0.290941	0.492019	1	ribonuclease T
G372_RS0106110	337.46	-0.218273	-1.16334	0.391399	0.589941	1	pyruvate dehydrogenase (acetyl-transferring), homodimeric type
G372_RS0106115	431.462	0.476026	1.39091	0.0305053	0.0999948	1	dihydrolipoyllysine-residue acetyltransferase
G372_RS0106120	629.99	0.77382	1.70979	0.00213784	0.0119473	1	dihydrolipoyl dehydrogenase
G372_RS0106125	175.531	1.04566	2.06431	1.01813e-09	4.00758e-08	2.76523e-06	OmpA family protein
G372_RS0106130	256.202	0.317348	1.24604	0.0429437	0.128879	1	argininosuccinate synthase
G372_RS0106135	140.739	0.400218	1.31971	0.0349673	0.109733	1	PAS domain S-box protein
G372_RS0106140	168.091	0.0507017	1.03577	0.754648	0.879667	1	ABC transporter
G372_RS0106145	130.888	0.232856	1.17516	0.167741	0.339003	1	hypothetical protein
G372_RS0106150	102.381	0.207937	1.15504	0.229056	0.418652	1	UDP-N-acetylmuramate:L-alanyl-gamma-D-glutamyl-meso-diaminopimelate ligase
G372_RS0106155	106.986	0.300769	1.2318	0.0606057	0.165085	1	UbiX family flavin prenyltransferase
G372_RS0106160	106.381	0.246707	1.1865	0.184452	0.361712	1	peptidase S16
G372_RS0106165	624.63	0.630071	1.54764	0.000201089	0.0018025	0.546156	thioredoxin
G372_RS0106170	33.8642	0.565022	1.47941	0.0170823	0.0640822	1	transporter
G372_RS0106175	74.826	0.14798	1.10802	0.389677	0.588962	1	sodium:calcium antiporter
G372_RS0106180	94.0747	0.1339	1.09726	0.43389	0.63282	1	KpsF/GutQ family sugar-phosphate isomerase
G372_RS0106185	86.2402	0.289125	1.2219	0.0981422	0.236517	1	3-deoxy-manno-octulosonate-8-phosphatase KdsC
G372_RS0106190	109.097	0.370772	1.29304	0.165853	0.336413	1	LPS export ABC transporter periplasmic protein LptC
G372_RS0106195	204.242	0.194586	1.1444	0.267344	0.46605	1	lipopolysaccharide transport periplasmic protein LptA
G372_RS0106200	161.053	0.0392049	1.02755	0.810996	0.912021	1	LPS export ABC transporter ATP-binding protein
G372_RS0106205	239.293	0.155413	1.11374	0.286992	0.488083	1	RNA polymerase sigma-54 factor
G372_RS0106210	1961.88	0.781478	1.71889	1.08523e-05	0.000145196	0.0294748	ribosomal subunit interface protein
G372_RS0106215	690.434	0.258852	1.19653	0.106386	0.247809	1	PTS sugar transporter subunit IIA
G372_RS0106220	278.482	0.418966	1.33697	0.0232747	0.0806302	1	HPr(Ser) kinase/phosphatase
G372_RS0106225	169.635	0.377913	1.29946	0.0420226	0.127097	1	RNase adapter RapZ
G372_RS0106230	408.001	0.186771	1.13821	0.306813	0.508971	1	PTS mannose transporter subunit IIA
G372_RS0106235	226.222	0.422612	1.34035	0.122828	0.273893	1	HPr family phosphocarrier protein
G372_RS13510	0	NA	NA	NA	NA	NA	cell filamentation protein Fic
G372_RS0106250	61.5555	-1.44764	-2.72762	2.01894e-12	1.27522e-10	5.48344e-09	hypothetical protein
G372_RS0106255	53.0807	-1.17427	-2.25678	1.90573e-10	8.77282e-09	5.17597e-07	hypothetical protein
G372_RS13905	20.0142	-1.43261	-2.69934	0.000149291	0.0014079	0.405475	hypothetical protein
G372_RS13910	14.3735	-0.803644	-1.7455	0.108725	0.252175	1	type II toxin-antitoxin system prevent-host-death family antitoxin
G372_RS0106265	20.4264	-0.776149	-1.71255	0.00251599	0.0134781	1	SOS response-associated peptidase
G372_RS0106270	60.8882	-0.0506311	-1.03572	0.841368	0.928548	1	DUF2384 domain-containing protein
G372_RS0106275	513.706	-0.228165	-1.17134	0.238613	0.430903	1	DUF2384 domain-containing protein
G372_RS0106280	200.142	-0.163646	-1.12011	0.542224	0.72274	1	DUF2384 domain-containing protein
G372_RS0106285	83.835	-0.195857	-1.1454	0.272552	0.472401	1	exo-alpha-sialidase
G372_RS0106290	44.9988	-0.258444	-1.19619	0.175412	0.349024	1	TonB-dependent receptor
G372_RS0106295	37.568	-0.621922	-1.53892	0.00152016	0.009003	1	cytochrome c
G372_RS0106300	10.8143	-2.18904	-4.56001	0.00152592	0.00900957	1	hypothetical protein
G372_RS0106305	19.1233	-0.325756	-1.25332	0.47833	0.672435	1	twin-arginine translocase TatA/TatE family subunit
G372_RS0106310	34.6168	-0.77651	-1.71298	0.000287624	0.00237443	0.781187	hypothetical protein
G372_RS0106315	20.609	-1.28448	-2.43595	0.00025151	0.00216857	0.6831	hypothetical protein
G372_RS0106320	25.4257	-0.820455	-1.76596	0.000176809	0.00162784	0.480214	hypothetical protein
G372_RS0106325	17.9644	-1.33486	-2.5225	4.65627e-08	1.26464e-06	0.000126464	ABC transporter permease
G372_RS0106330	43.4778	-1.53968	-2.90729	9.4738e-10	3.78395e-08	2.57309e-06	ABC transporter ATP-binding protein
G372_RS0106335	74.5902	-1.52446	-2.8768	3.18602e-08	9.01379e-07	8.65324e-05	hypothetical protein
G372_RS0106340	18.6381	-1.12268	-2.17752	0.000315144	0.00257036	0.855931	ABC transporter ATP-binding protein
G372_RS0106345	61.7199	-1.05184	-2.07317	6.81074e-07	1.28458e-05	0.0018498	hypothetical protein
G372_RS0106350	50.6311	-0.895521	-1.86028	1.05218e-05	0.000142175	0.0285771	hypothetical protein
G372_RS0106355	129.86	-0.81533	-1.7597	3.94434e-07	7.81958e-06	0.00107128	hypothetical protein
G372_RS0106360	553.934	-1.0186	-2.02595	8.05191e-07	1.48769e-05	0.0021869	sigma-54-dependent Fis family transcriptional regulator
G372_RS13915	136.085	-0.240825	-1.18167	0.220688	0.407977	1	cytochrome c
G372_RS13520	119.032	-0.911951	-1.88159	1.59445e-07	3.6391e-06	0.000433053	hypothetical protein
G372_RS13525	58.6819	-0.331651	-1.25845	0.205234	0.389257	1	hypothetical protein
G372_RS0106380	44.3141	0.186647	1.13812	0.405754	0.603851	1	hypothetical protein
G372_RS0106385	74.3271	0.393561	1.31363	0.0315709	0.102323	1	NADPH-dependent oxidoreductase
G372_RS0106390	49.6415	0.498495	1.41274	0.0223135	0.0779969	1	KR domain-containing protein
G372_RS0106395	36.6133	1.29971	2.4618	3.83862e-07	7.72273e-06	0.00104257	DoxX family protein
G372_RS0106400	152.786	1.15934	2.23355	2.3539e-09	8.3633e-08	6.39318e-06	LysR family transcriptional regulator
G372_RS0106405	49.7885	0.519374	1.43333	0.00775204	0.034235	1	hypothetical protein
G372_RS0106410	464.647	-2.45534	-5.48441	0	0	0	site-specific integrase
G372_RS0106415	5.25417	-0.142931	-1.10415	0.846859	0.93161	1	hypothetical protein
G372_RS0106420	49.9652	0.0284563	1.01992	0.915164	0.967154	1	XRE family transcriptional regulator
G372_RS0106425	139.621	0.24263	1.18315	0.381795	0.582864	1	tRNA-Arg
G372_RS0106430	117.33	-0.202104	-1.15037	0.294144	0.494796	1	MBL fold hydrolase
G372_RS13920	15.7362	0.00752097	1.00523	0.989005	0.997219	1	hypothetical protein
G372_RS0106435	42.5283	-0.173727	-1.12797	0.394006	0.5909	1	methyltransferase domain-containing protein
G372_RS0106440	96.9621	0.0429882	1.03025	0.805512	0.908657	1	TIGR01458 family HAD-type hydrolase
G372_RS0106445	184.912	-0.478896	-1.39368	0.0760688	0.196204	1	DEAD/DEAH box helicase
G372_RS0106450	27.0496	0.171962	1.12659	0.485654	0.679216	1	lactoylglutathione lyase
G372_RS0106455	61.3556	-0.49819	-1.41244	0.0189357	0.0688271	1	hypothetical protein
G372_RS0106460	20.5146	0.571692	1.48627	0.0124571	0.0502724	1	leucyl/phenylalanyl-tRNA--protein transferase
G372_RS0106465	70.2073	0.249403	1.18871	0.188229	0.366737	1	N-acetyltransferase
G372_RS0106470	293.022	0.0131054	1.00913	0.933129	0.972516	1	thioredoxin-disulfide reductase
G372_RS0106475	1151.46	-0.446953	-1.36316	0.196355	0.378765	1	ribonucleoside-diphosphate reductase subunit alpha
G372_RS0106480	1309.95	-0.00613618	-1.00426	0.986375	0.996279	1	ribonucleotide-diphosphate reductase subunit beta
G372_RS13925	362.11	-0.511	-1.42504	0.0363354	0.112656	1	AbiV family abortive infection protein
G372_RS0106490	86.2164	-1.41964	-2.67519	4.06242e-05	0.000465549	0.110335	hypothetical protein
G372_RS0106495	98.7168	-2.12982	-4.37663	0	0	0	hypothetical protein
G372_RS0106500	124.158	-2.40721	-5.30446	7.77156e-16	7.81761e-14	2.11076e-12	DUF4160 domain-containing protein
G372_RS0106505	261.322	-0.629557	-1.54709	0.000366467	0.00292743	0.995325	DUF2442 domain-containing protein
G372_RS0106510	156.708	-0.448671	-1.36478	0.0346226	0.109216	1	hypothetical protein
G372_RS0106515	135.033	-1.67335	-3.18954	1.5185e-09	5.72812e-08	4.12425e-06	hypothetical protein
G372_RS13930	7.27887	-2.44305	-5.43791	0.0716255	0.187053	1	histidine kinase
G372_RS0106520	58.9682	-0.816992	-1.76173	3.31305e-05	0.000389534	0.0899823	BON domain-containing protein
G372_RS0106525	24.9548	-0.723007	-1.65062	0.00698945	0.0316917	1	PAP2 family protein
G372_RS0106530	64.7892	-0.431355	-1.3485	0.0263307	0.0888374	1	CPBP family intramembrane metalloprotease
G372_RS0106535	34.1089	-0.510829	-1.42487	0.0188215	0.0685244	1	MFS transporter
G372_RS0106540	34.909	-0.211469	-1.15787	0.289261	0.490408	1	hypothetical protein
G372_RS13530	75.2971	-0.761626	-1.6954	0.000213592	0.00188963	0.580116	hypothetical protein
G372_RS13535	22.2001	-0.0128339	-1.00894	0.953368	0.98081	1	hypothetical protein
G372_RS0106560	39.6207	-0.468118	-1.3833	0.0274956	0.0921952	1	NERD domain-containing protein
G372_RS0106565	130.495	-0.647032	-1.56594	0.00221799	0.0123641	1	cold-shock protein
G372_RS0106570	79.3311	-0.372047	-1.29419	0.0556843	0.157143	1	hypothetical protein
G372_RS0106575	47.5833	-0.410325	-1.32899	0.0232561	0.0806302	1	ATP-dependent zinc metalloprotease FtsH
G372_RS0106585	48.3894	0.390698	1.31103	0.023641	0.08138	1	ABC transporter permease
G372_RS0106590	130.009	0.221655	1.16607	0.219937	0.406913	1	ABC transporter ATP-binding protein
G372_RS13935	10.6394	0.0366038	1.0257	0.942866	0.977787	1	hypothetical protein
G372_RS0106600	613.988	0.0586404	1.04148	0.768028	0.887109	1	carbohydrate kinase family protein
G372_RS0106605	153.894	0.531405	1.44534	0.00170074	0.00991248	1	YbhB/YbcL family Raf kinase inhibitor-like protein
G372_RS0106610	112.473	-0.0420736	-1.02959	0.828228	0.921913	1	hypothetical protein
G372_RS0106615	96.5859	0.0204729	1.01429	0.90796	0.961411	1	serine protease
G372_RS0106620	161.913	0.068648	1.04873	0.709526	0.853716	1	DNA mismatch repair protein MutS
G372_RS0106625	142.186	0.0843455	1.06021	0.60496	0.773573	1	universal stress protein
G372_RS0106630	106.476	-0.199484	-1.14829	0.245112	0.439469	1	magnesium and cobalt transport protein CorA
G372_RS0106635	65.1329	-0.0249573	-1.01745	0.902735	0.960372	1	PilZ domain-containing protein
G372_RS0106640	23.1605	0.0658466	1.0467	0.743372	0.870917	1	hypothetical protein
G372_RS0106645	34.8379	-0.261879	-1.19904	0.235251	0.42653	1	PDZ domain-containing protein
G372_RS0106650	39.6635	-0.0722564	-1.05136	0.757126	0.881524	1	DUF3634 domain-containing protein
G372_RS0106655	92.7015	-0.192354	-1.14263	0.299277	0.500789	1	catalase/peroxidase HPI
G372_RS0106660	13.4514	0.348198	1.27297	0.473869	0.669587	1	hypothetical protein
G372_RS13540	25.5233	0.20357	1.15154	0.484356	0.678653	1	plasmid stabilization protein
G372_RS0106670	9.88392	-0.176041	-1.12978	0.726465	0.86345	1	hypothetical protein
G372_RS0106675	7.28364	-0.373921	-1.29587	0.245791	0.44008	1	NnrS family protein
G372_RS0106680	26.926	-0.448575	-1.36469	0.0197034	0.0711629	1	RtcB family protein
G372_RS0106685	43.3883	-0.0403059	-1.02833	0.871592	0.943836	1	archease
G372_RS0106690	57.7781	0.0791939	1.05643	0.760337	0.882888	1	hypothetical protein
G372_RS0106695	21.9726	0.014051	1.00979	0.952931	0.98081	1	MarC family protein
G372_RS0106700	64.9518	0.193947	1.14389	0.282007	0.482629	1	peptidase M48 Ste24p
G372_RS0106705	24.3943	-0.272957	-1.20828	0.312838	0.516713	1	DUF99 domain-containing protein
G372_RS0106710	65.6176	-0.173646	-1.12791	0.348562	0.552331	1	DUF72 domain-containing protein
G372_RS13940	12.9501	-0.440225	-1.35682	0.529596	0.715257	1	hypothetical protein
G372_RS0106715	254.104	-0.277841	-1.21238	0.211799	0.395903	1	NAD(P)-dependent oxidoreductase
G372_RS0106720	43.5358	0.168128	1.1236	0.495214	0.688685	1	nucleotide pyrophosphohydrolase
G372_RS0106725	120.736	0.129111	1.09362	0.436119	0.633083	1	hypothetical protein
G372_RS0106730	89.4621	0.108129	1.07783	0.531467	0.716072	1	RES domain-containing protein
G372_RS0106735	42.7852	0.225716	1.16936	0.314458	0.518358	1	DUF2384 domain-containing protein
G372_RS0106740	81.6404	-0.0379605	-1.02666	0.827634	0.921913	1	peptidase M48
G372_RS0106745	44.5581	-0.424956	-1.34253	0.092065	0.225607	1	DUF3634 domain-containing protein
G372_RS0106750	73.2042	0.11955	1.0864	0.522519	0.709288	1	hypothetical protein
G372_RS0106755	95.5289	-0.229852	-1.17271	0.199424	0.382511	1	DNA topoisomerase IV subunit B
G372_RS0106760	106.311	-0.118376	-1.08551	0.533199	0.716259	1	thioredoxin
G372_RS0106765	106.794	-0.0161122	-1.01123	0.935211	0.974312	1	disulfide bond formation protein DsbC
G372_RS0106770	111.34	0.337015	1.26314	0.0752566	0.194479	1	site-specific tyrosine recombinase XerD
G372_RS0106775	455.857	0.027464	1.01922	0.870638	0.943836	1	membrane protein
G372_RS0106780	208.282	0.188979	1.13996	0.202875	0.38613	1	serine protease
G372_RS0106785	132.656	0.324787	1.25248	0.0596533	0.163392	1	molybdenum cofactor guanylyltransferase
G372_RS0106790	34.7334	-0.189668	-1.1405	0.439491	0.635601	1	molybdopterin-guanine dinucleotide biosynthesis protein B
G372_RS0106795	80.4108	-0.0883275	-1.06314	0.631294	0.793794	1	molybdopterin molybdenumtransferase MoeA
G372_RS0106800	456.562	0.15344	1.11222	0.445043	0.641329	1	PilZ domain-containing protein
G372_RS0106805	52.4656	0.0505523	1.03566	0.802141	0.907	1	RDD family protein
G372_RS0106810	43.6234	-0.0561233	-1.03967	0.795137	0.902839	1	acyl-CoA thioesterase
G372_RS0106815	72.017	0.316151	1.245	0.0951734	0.231208	1	LPS export ABC transporter permease LptG
G372_RS0106820	47.9989	0.127365	1.0923	0.473691	0.669587	1	LPS export ABC transporter permease LptF
G372_RS0106825	157.331	-0.357956	-1.28161	0.0331745	0.105922	1	leucyl aminopeptidase
G372_RS0106830	114.816	0.0664823	1.04716	0.721477	0.860198	1	DNA polymerase III subunit chi
G372_RS0106835	42.3894	0.458346	1.37397	0.0326959	0.104843	1	DUF938 domain-containing protein
G372_RS0106840	157.2	0.389332	1.30979	0.0174593	0.0650472	1	hypothetical protein
G372_RS0106845	64.1811	0.265732	1.20225	0.151888	0.318063	1	glucose-6-phosphate isomerase
G372_RS0106850	164.137	-0.0546963	-1.03864	0.770846	0.888132	1	glycogen synthase GlgA
G372_RS0106855	242.145	-0.294346	-1.22633	0.199818	0.382996	1	phosphoenolpyruvate carboxylase
G372_RS0106860	72.0785	-0.0827718	-1.05905	0.732397	0.865618	1	hypothetical protein
G372_RS0106865	49.392	-0.220928	-1.16548	0.208717	0.392632	1	histidine kinase
G372_RS0106870	94.4107	-0.392479	-1.31265	0.0628937	0.169463	1	sigma-54-dependent Fis family transcriptional regulator
G372_RS0106875	45.2708	0.0398105	1.02798	0.847916	0.93161	1	septum formation inhibitor Maf
G372_RS0106880	43.9622	0.259203	1.19682	0.207686	0.391718	1	23S rRNA (pseudouridine(1915)-N(3))-methyltransferase RlmH
G372_RS0106885	67.381	0.152334	1.11137	0.477697	0.67206	1	ribosome silencing factor
G372_RS0106890	132.491	0.296492	1.22815	0.110865	0.254745	1	nicotinate-nucleotide adenylyltransferase
G372_RS0106895	189.68	0.206768	1.1541	0.267944	0.466199	1	glutamate-5-semialdehyde dehydrogenase
G372_RS0106900	58.5891	0.209004	1.15589	0.234951	0.426271	1	DNA polymerase III subunit delta
G372_RS0106905	123.001	0.191015	1.14157	0.288228	0.488961	1	hypothetical protein
G372_RS0106910	134.001	-0.410611	-1.32925	0.0124398	0.0502724	1	leucine--tRNA ligase
G372_RS0106915	33.8282	0.360366	1.28375	0.110807	0.254745	1	DUF2189 domain-containing protein
G372_RS0106920	59.3996	0.145567	1.10617	0.392701	0.590824	1	hypothetical protein
G372_RS0106925	273.258	-0.495699	-1.41	0.010261	0.0428751	1	hypothetical protein
G372_RS0106930	68.3801	0.176991	1.13052	0.303338	0.50544	1	apolipoprotein N-acyltransferase
G372_RS0106935	52.5917	0.360529	1.2839	0.0431113	0.129096	1	CBS domain-containing protein
G372_RS0106940	54.7344	0.528557	1.44249	0.0206121	0.0734677	1	rRNA maturation RNase YbeY
G372_RS0106945	114.902	0.46998	1.38509	0.0068721	0.0313165	1	PhoH family protein
G372_RS13545	271.846	0.0436553	1.03072	0.777914	0.891771	1	tRNA (N6-isopentenyl adenosine(37)-C2)-methylthiotransferase MiaB
G372_RS0106955	372.444	-0.281953	-1.21584	0.129403	0.282523	1	single-stranded DNA-binding protein
G372_RS13945	21.6716	0.205282	1.15291	0.662237	0.817311	1	hypothetical protein
G372_RS0106960	27.8978	-0.0738723	-1.05254	0.810184	0.911918	1	glutathione S-transferase family protein
G372_RS0106965	158.902	0.330771	1.25769	0.0901119	0.221889	1	RNA-binding S4 domain-containing protein
G372_RS0106970	50.7186	0.288613	1.22147	0.13493	0.290394	1	NUDIX hydrolase
G372_RS0106975	148.937	-0.415115	-1.3334	0.0527947	0.150779	1	polynucleotide adenylyltransferase PcnB
G372_RS0106980	58.8592	0.0965575	1.06922	0.650656	0.80952	1	2-amino-4-hydroxy-6-hydroxymethyldihydropteridine diphosphokinase
G372_RS0106985	89.607	0.0344082	1.02414	0.90927	0.962423	1	deoxynucleoside kinase
G372_RS0106990	161.327	0.245124	1.18519	0.122076	0.273113	1	3-methyl-2-oxobutanoate hydroxymethyltransferase
G372_RS0106995	163.756	-0.181043	-1.1337	0.23269	0.424152	1	pantoate--beta-alanine ligase
G372_RS0107000	154.668	-0.551178	-1.46528	0.00591931	0.0274349	1	aspartate 1-decarboxylase
G372_RS0107005	107.072	-0.190301	-1.141	0.371068	0.574584	1	ADP-forming succinate--CoA ligase subunit beta
G372_RS0107010	187.197	0.0416802	1.02931	0.819606	0.915693	1	succinate--CoA ligase subunit alpha
G372_RS0107015	69	0.486534	1.40107	0.00460687	0.0223035	1	NAD+ synthase
G372_RS0107020	1067.54	0.736691	1.66635	4.29527e-06	6.62838e-05	0.011666	nitrogen regulatory protein P-II
G372_RS0107025	420.633	0.0338011	1.02371	0.82202	0.917635	1	outer membrane protein assembly factor BamD
G372_RS0107030	80.3436	0.367794	1.29038	0.0439868	0.130996	1	23S rRNA pseudouridine(1911/1915/1917) synthase RluD
G372_RS0107035	105.269	0.249287	1.18862	0.205168	0.389257	1	multi-copper polyphenol oxidoreductase
G372_RS0107040	400.014	1.32305	2.50194	1.23628e-06	2.23849e-05	0.00335773	ATP-dependent chaperone ClpB
G372_RS0107045	219.659	-0.0697359	-1.04952	0.673131	0.827251	1	NADP-specific glutamate dehydrogenase
G372_RS0107050	58.3599	-0.0575078	-1.04067	0.732185	0.865618	1	alpha/beta hydrolase
G372_RS0107055	166.446	0.294993	1.22688	0.110706	0.254745	1	hypothetical protein
G372_RS0107060	77.0417	0.186646	1.13811	0.219556	0.406913	1	BCCT family transporter
G372_RS0107065	185.624	0.28674	1.21988	0.0921202	0.225607	1	hypothetical protein
G372_RS0107070	232.719	0.520349	1.4343	0.00223043	0.0123883	1	hypothetical protein
G372_RS0107075	53.2813	0.258466	1.19621	0.182648	0.358952	1	glycerol-3-phosphate dehydrogenase
G372_RS0107080	340.439	-0.378418	-1.29992	0.039919	0.12237	1	protein-export chaperone SecB
G372_RS0107085	99.8549	-0.137286	-1.09983	0.531749	0.716072	1	glutaredoxin
G372_RS0107090	515.017	-0.333367	-1.25995	0.0537423	0.153163	1	rhodanese-like domain-containing protein
G372_RS0107095	1247.93	-0.278657	-1.21307	0.0848503	0.211814	1	ArsR family transcriptional regulator
G372_RS0107100	53.9626	0.073959	1.0526	0.691278	0.841556	1	hypothetical protein
G372_RS0107105	1044.51	0.662725	1.58307	0.0355668	0.110906	1	S41 family peptidase
G372_RS0107110	318.5	1.15452	2.2261	2.4346e-11	1.22451e-09	6.61237e-08	DJ-1 family protein
G372_RS0107115	129.439	-0.174792	-1.1288	0.377375	0.581368	1	YebC/PmpR family DNA-binding transcriptional regulator
G372_RS0107120	53.7074	0.035654	1.02502	0.867974	0.942213	1	crossover junction endodeoxyribonuclease RuvC
G372_RS0107125	158.78	0.0983363	1.07054	0.595713	0.765595	1	Holliday junction branch migration protein RuvA
G372_RS0107130	1234.63	-0.430808	-1.34799	0.0221026	0.0774588	1	DUF3617 domain-containing protein
G372_RS0107135	141.903	-0.089429	-1.06395	0.586538	0.758228	1	hypothetical protein
G372_RS0107140	78.1435	0.321882	1.24996	0.192489	0.373412	1	DUF3185 domain-containing protein
G372_RS0107145	25.3656	0.0423433	1.02979	0.903659	0.960386	1	GlsB/YeaQ/YmgE family stress response membrane protein
G372_RS0107150	33.0245	-0.214049	-1.15994	0.20118	0.385062	1	ATP-dependent DNA helicase RecG
G372_RS0107155	119.345	-0.745866	-1.67698	0.000271348	0.00228273	0.736982	RidA family protein
G372_RS0107160	53.6594	-0.291871	-1.22423	0.105403	0.245941	1	glutamate 5-kinase
obgE	50.5814	-0.644945	-1.56368	0.000447562	0.0033395	1	NA
G372_RS0107170	419.374	-0.862046	-1.81761	0.000321187	0.00261181	0.872345	50S ribosomal protein L27
G372_RS0107175	217.692	-1.09411	-2.13481	1.62242e-06	2.80668e-05	0.00440649	50S ribosomal protein L21
G372_RS0107180	118.133	-0.338851	-1.26475	0.168735	0.340279	1	octaprenyl diphosphate synthase
G372_RS0107185	31.5594	-0.106331	-1.07649	0.847415	0.93161	1	tRNA-Pro
G372_RS0107190	228.413	-0.846517	-1.79815	0.00304	0.0159087	1	guanylate kinase
G372_RS0107195	1015.93	-0.144462	-1.10532	0.458289	0.655457	1	DNA-directed RNA polymerase subunit omega
G372_RS0107200	180.249	0.133869	1.09723	0.359052	0.560773	1	bifunctional GTP diphosphokinase/guanosine-3',5'-bis(diphosphate) 3'-diphosphatase
G372_RS0107205	56.8308	0.177441	1.13088	0.349257	0.552466	1	bifunctional DNA-formamidopyrimidine glycosylase/DNA-(apurinic or apyrimidinic site) lyase
G372_RS0107210	56.2743	0.287413	1.22045	0.100993	0.240402	1	hypothetical protein
G372_RS0107215	154.767	0.07641	1.05439	0.675034	0.827904	1	EAL domain-containing protein
G372_RS0107220	238.957	-0.248307	-1.18781	0.14438	0.306356	1	hypothetical protein
G372_RS0107225	954.354	-1.4786	-2.78678	0.000231015	0.00200459	0.627436	50S ribosomal protein L33
G372_RS0107230	549.768	-1.24814	-2.37536	0.000355038	0.00284449	0.964283	50S ribosomal protein L28
G372_RS0107235	28.8396	-0.0390385	-1.02743	0.826985	0.921663	1	GGDEF domain-containing protein
G372_RS0107240	211.862	0.209509	1.15629	0.174112	0.346946	1	LysR family transcriptional regulator
G372_RS0107245	156.85	0.0688043	1.04885	0.731127	0.865247	1	GMP synthase
G372_RS0107250	94.6084	0.207563	1.15474	0.246399	0.44038	1	hypothetical protein
G372_RS0107255	141.587	0.224971	1.16875	0.235916	0.427165	1	AI-2E family transporter
G372_RS0107260	253.049	0.543504	1.45751	0.000397325	0.00308216	1	ribonuclease G
G372_RS0107265	74.7093	0.304246	1.23477	0.0660423	0.176244	1	TIGR02099 family protein
G372_RS0107270	246.482	0.0980296	1.07031	0.50048	0.693781	1	carbon-nitrogen hydrolase family protein
G372_RS0107275	419.906	0.780332	1.71753	0.000256215	0.0021883	0.69588	metalloprotease TldD
G372_RS0107280	503.322	0.553072	1.46721	0.00135621	0.00825887	1	hypothetical protein
G372_RS0107285	237.96	0.36093	1.28425	0.0209365	0.0742708	1	metalloprotease PmbA
G372_RS0107290	134.642	0.447178	1.36337	0.00882693	0.0382359	1	symmetrical bis(5'-nucleosyl)-tetraphosphatase
G372_RS0107295	397.012	-0.156962	-1.11494	0.358986	0.560773	1	Co2+/Mg2+ efflux protein ApaG
G372_RS0107300	57.1331	-0.135674	-1.09861	0.402217	0.600232	1	glucokinase
G372_RS0107305	45.9668	0.110859	1.07987	0.602011	0.771256	1	16S rRNA (adenine(1518)-N(6)/adenine(1519)-N(6))-dimethyltransferase RsmA
G372_RS0107310	88.5216	0.233063	1.17533	0.179491	0.354802	1	4-hydroxythreonine-4-phosphate dehydrogenase PdxA
G372_RS0107315	170.033	0.0434993	1.03061	0.824198	0.919311	1	molecular chaperone SurA
G372_RS0107320	60.7719	-0.0526789	-1.03719	0.759759	0.882888	1	LPS-assembly protein LptD
G372_RS0107325	144.705	-0.632329	-1.55007	0.0010215	0.00643714	1	adenylate kinase
G372_RS0107330	704.454	-0.401594	-1.32097	0.00731981	0.0327522	1	inorganic diphosphatase
G372_RS0107335	140.649	-0.117999	-1.08523	0.528738	0.714819	1	penicillin-binding protein 2
G372_RS0107340	138.374	0.127082	1.09208	0.492042	0.68603	1	rod shape-determining protein RodA
G372_RS0107345	394.261	-0.230631	-1.17335	0.130937	0.284832	1	lytic murein transglycosylase B
G372_RS0107350	249.528	0.0428587	1.03015	0.820558	0.916379	1	septal ring lytic transglycosylase RlpA family protein
G372_RS0107355	335.143	-0.374709	-1.29658	0.0152242	0.0584026	1	D-alanyl-D-alanine carboxypeptidase
G372_RS0107360	210.962	0.217522	1.16274	0.227529	0.416141	1	cytochrome c550
G372_RS0107365	137.55	0.121309	1.08772	0.540747	0.721705	1	DUF493 domain-containing protein
G372_RS0107370	48.9063	0.288381	1.22127	0.173611	0.346203	1	lipoyl(octanoyl) transferase LipB
G372_RS13550	2.31669	0.173956	1.12815	0.841274	0.928548	1	SDR family oxidoreductase
G372_RS0107380	2.52432	0.130362	1.09457	0.886522	0.95245	1	hypothetical protein
G372_RS0107385	13.3117	-0.252377	-1.19117	0.277512	0.476437	1	polysaccharide export protein Wza
G372_RS0107390	4.53596	-1.10212	-2.1467	0.0932623	0.227379	1	low molecular weight phosphotyrosine protein phosphatase
G372_RS0107395	19.7477	0.161293	1.11829	0.366916	0.570104	1	tyrosine protein kinase
G372_RS0107400	8.88927	-0.192429	-1.14269	0.491338	0.685752	1	YjbH domain-containing protein
G372_RS0107405	14.5949	0.1182	1.08538	0.62291	0.786529	1	hypothetical protein
G372_RS0107410	8.26873	0.0104915	1.0073	0.977819	0.993177	1	hypothetical protein
G372_RS13950	7.88055	-0.213283	-1.15932	0.730924	0.865247	1	hypothetical protein
G372_RS0107415	80.0496	2.22991	4.69104	0	0	0	glycine zipper 2TM domain-containing protein
G372_RS0107420	941.344	-0.0963315	-1.06905	0.764347	0.885273	1	thiosulfohydrolase SoxB
G372_RS0107425	172.127	0.0450877	1.03175	0.801316	0.906445	1	hypothetical protein
G372_RS0107430	269.76	-0.106293	-1.07646	0.494903	0.688604	1	peptidase M48
G372_RS0107435	1893.03	-0.370315	-1.29263	0.104464	0.245013	1	hypothetical protein
G372_RS0107440	586.813	-0.92069	-1.89302	4.23105e-05	0.000476827	0.114915	rhodanese-like domain-containing protein
G372_RS0107445	2575.5	0.219913	1.16466	0.364991	0.568089	1	sulfurtransferase TusA family protein
G372_RS0107450	2482.32	-0.423423	-1.34111	0.179094	0.35464	1	4Fe-4S dicluster domain-containing protein
G372_RS0107455	4192.72	-0.375039	-1.29687	0.267595	0.466189	1	heterodisulfide reductase subunit B
G372_RS0107460	4401.71	0.0373387	1.02622	0.912958	0.965198	1	CoB--CoM heterodisulfide reductase iron-sulfur subunit A family protein
G372_RS0107465	2413.31	0.390507	1.31085	0.211001	0.394954	1	hypothetical protein
G372_RS0107470	2431.29	0.169043	1.12431	0.616339	0.781426	1	heterodisulfide reductase subunit C
G372_RS0107475	3220.07	0.247652	1.18727	0.500412	0.693781	1	disulfide reductase
G372_RS0107480	206.954	0.376615	1.29829	0.124786	0.275769	1	glycine cleavage system protein H
G372_RS0107485	541.702	0.3518	1.27615	0.0505631	0.145785	1	DsrE family protein
G372_RS0107490	8425.04	-0.204771	-1.1525	0.547972	0.727183	1	glycine cleavage system protein GcvH
G372_RS0107495	485.099	-0.247658	-1.18728	0.208748	0.392632	1	radical SAM protein
G372_RS0107500	510.073	0.116818	1.08434	0.546519	0.725841	1	lipoate--protein ligase family protein
G372_RS0107505	235.866	0.19311	1.14323	0.265978	0.464027	1	NAD(P)/FAD-dependent oxidoreductase
G372_RS0107510	1540.12	-0.175423	-1.1293	0.575015	0.750116	1	radical SAM protein
G372_RS0107515	2089.11	-1.69422	-3.23602	4.16579e-05	0.000471428	0.113143	hypothetical protein
G372_RS0107520	712.825	-1.78654	-3.44987	2.55657e-06	4.18292e-05	0.00694365	hypothetical protein
G372_RS0107525	61.6404	0.199107	1.14799	0.386385	0.586925	1	hypothetical protein
G372_RS0107530	72.7896	0.304852	1.23529	0.0958437	0.232629	1	lipoate--protein ligase family protein
G372_RS0107535	68.2874	0.196514	1.14593	0.415814	0.614779	1	hypothetical protein
G372_RS0107540	1145.35	-1.07502	-2.10675	5.98417e-08	1.53559e-06	0.00016253	hypothetical protein
G372_RS0107545	159.098	-0.0137689	-1.00959	0.930569	0.970967	1	CbbQ/NirQ/NorQ/GpvN family protein
G372_RS0107550	69.9527	0.448326	1.36446	0.0193859	0.0702965	1	VWA domain-containing protein
G372_RS0107555	35.7095	0.682966	1.60544	0.000932859	0.00603249	1	acetoin utilization protein AcuC
G372_RS0107560	68.0958	0.597026	1.5126	0.00567943	0.0263928	1	hypothetical protein
G372_RS0107565	34.4653	0.052714	1.03721	0.761345	0.883303	1	GTP-binding protein
G372_RS0107570	44.9539	-0.0224591	-1.01569	0.897345	0.958014	1	DUF697 domain-containing protein
G372_RS0107575	74.4459	0.00424594	1.00295	0.9817	0.994228	1	replication-associated recombination protein A
G372_RS0107580	97.2995	0.123181	1.08913	0.426374	0.624672	1	TVP38/TMEM64 family protein
G372_RS0107585	70.8695	0.212665	1.15883	0.198682	0.381626	1	glycosyl transferase
G372_RS0107590	40.5123	0.263693	1.20055	0.209515	0.392986	1	glycosyltransferase
G372_RS0107595	52.1	-0.859628	-1.81457	0.00980127	0.0414001	1	hypothetical protein
G372_RS0107600	146.268	0.736368	1.66598	0.000147721	0.00139795	0.401211	DsrE family protein
G372_RS0107605	11.9951	0.294051	1.22608	0.279745	0.479362	1	ANTAR domain-containing protein
G372_RS0107610	1.93862	-0.0975387	-1.06995	0.861847	0.938627	1	nitrate ABC transporter substrate-binding protein
G372_RS0107615	11.7263	-0.437119	-1.3539	0.107399	0.249526	1	nitrate ABC transporter, permease protein
G372_RS0107620	4.69335	-0.213641	-1.15961	0.658678	0.815178	1	ABC transporter ATP-binding protein
G372_RS0107625	3.31599	0.111834	1.0806	0.716936	0.857796	1	nitrite reductase large subunit
G372_RS0107630	2.27039	0.524756	1.43869	0.548818	0.727183	1	nitrite reductase (NAD(P)H) small subunit
G372_RS0107635	3.34489	0.175315	1.12921	0.576988	0.751246	1	nitrate reductase
G372_RS0107640	8.21387	-0.356767	-1.28055	0.175766	0.349473	1	uroporphyrinogen-III C-methyltransferase
G372_RS0107645	28.2877	-0.00768479	-1.00534	0.970092	0.990143	1	hypothetical protein
G372_RS0107650	91.5965	-0.183747	-1.13583	0.299924	0.501288	1	long-chain fatty acid--CoA ligase
G372_RS0107655	57.2397	0.105595	1.07594	0.535063	0.717645	1	nickel transporter
G372_RS0107660	121.89	-0.191275	-1.14177	0.258459	0.45642	1	DUF1007 domain-containing protein
G372_RS0107665	100.59	-0.536386	-1.45034	0.0042277	0.0207639	1	cysteine--tRNA ligase
G372_RS0107670	106.021	-0.544524	-1.45854	0.00329729	0.0169932	1	phosphoribosyl-AMP cyclohydrolase
G372_RS0107675	54.9259	-1.01984	-2.0277	3.14759e-06	4.99933e-05	0.00854885	succinylglutamate desuccinylase
G372_RS0107680	9.76936	0.0787003	1.05607	0.824134	0.919311	1	sulfite exporter TauE/SafE family protein
G372_RS0107685	27.5877	0.00943009	1.00656	0.963173	0.986045	1	GTP-binding protein
G372_RS0107690	37.3047	0.0805864	1.05745	0.784496	0.896157	1	hypothetical protein
G372_RS0107695	111.233	0.0989147	1.07097	0.585632	0.757449	1	peptidylprolyl isomerase
G372_RS0107700	686.308	-0.956365	-1.94041	0.0126457	0.050575	1	molybdopterin containing oxidoreductase
G372_RS0107705	555.111	0.0942649	1.06752	0.725707	0.862968	1	hypothetical protein
G372_RS0107710	27.7572	-0.576411	-1.49113	0.000450965	0.0033465	1	bifunctional 23S rRNA (guanine(2069)-N(7))-methyltransferase RlmK/23S rRNA (guanine(2445)-N(2))-methyltransferase RlmL
G372_RS0107715	17.4005	-0.785526	-1.72372	0.00315101	0.0163323	1	nodulation protein NodJ
G372_RS0107720	37.2554	-0.312238	-1.24163	0.202797	0.38613	1	ABC transporter
G372_RS0107725	36.1142	1.81625	3.52165	7.56287e-10	3.06578e-08	2.05408e-06	hypothetical protein
G372_RS0107730	144.413	4.39741	21.0743	0	0	0	hypothetical protein
G372_RS0107735	139.336	0.145511	1.10612	0.341036	0.545966	1	NAD(P)-dependent oxidoreductase
G372_RS0107740	77.6252	-0.507519	-1.4216	0.0127237	0.0507452	1	divalent metal cation transporter
G372_RS0107745	62.9169	-0.107453	-1.07732	0.525998	0.712879	1	membrane-bound lytic murein transglycosylase MltF
G372_RS0107750	164.816	-0.179821	-1.13274	0.356651	0.559025	1	hypothetical protein
G372_RS0107755	85.1993	-0.0299989	-1.02101	0.895545	0.957618	1	DUF1820 domain-containing protein
G372_RS0107760	1857.41	0.535807	1.44975	0.00868105	0.0377244	1	tRNA-Ser
G372_RS0107765	32.047	-0.313417	-1.24265	0.0805309	0.203462	1	Na/Pi cotransporter family protein
G372_RS0107770	22.1086	-0.0483271	-1.03407	0.813321	0.912627	1	sodium-dependent transporter
G372_RS0107775	251.349	-0.291767	-1.22414	0.0935029	0.227557	1	alpha-D-glucose phosphate-specific phosphoglucomutase
G372_RS0107780	81.6387	-0.0390334	-1.02743	0.895252	0.957618	1	DUF1249 domain-containing protein
G372_RS0107785	206.619	-0.629738	-1.54728	0.0314846	0.102165	1	3-hydroxyacyl-acyl-carrier-protein] dehydratase FabA
G372_RS0107790	20.9176	-0.25225	-1.19106	0.543465	0.723553	1	hypothetical protein
G372_RS0107795	91.0878	-0.244973	-1.18507	0.20539	0.389281	1	hypothetical protein
G372_RS0107800	292.471	-0.00397514	-1.00276	0.982148	0.994228	1	TIGR04211 family SH3 domain-containing protein
G372_RS0107805	81.3335	-0.476185	-1.39106	0.0131528	0.0519229	1	Na(+)/H(+) antiporter subunit A
G372_RS0107810	69.1403	0.133891	1.09725	0.568709	0.744751	1	Na(+)/H(+) antiporter subunit B
G372_RS0107815	37.9923	0.0712447	1.05062	0.763286	0.884799	1	cation:proton antiporter
G372_RS0107820	198.996	0.810562	1.75389	1.01224e-05	0.000138851	0.0274924	Na+/H+ antiporter subunit D
G372_RS0107825	105.057	0.631959	1.54967	0.00061214	0.00421973	1	Na+/H+ antiporter subunit E
G372_RS0107830	213.484	0.845887	1.79737	1.29107e-07	2.99706e-06	0.000350656	pH regulation protein F
G372_RS0107835	236.805	1.00976	2.01358	6.11673e-07	1.16175e-05	0.0016613	Na+/H+ antiporter subunit G
G372_RS0107840	218.398	1.00994	2.01382	0.00225444	0.0124706	1	hypothetical protein
G372_RS0107845	346.935	-0.639079	-1.55733	0.000477526	0.0035148	1	ArsR family transcriptional regulator
G372_RS0107850	2445.82	0.37304	1.29508	0.530769	0.716072	1	MBL fold metallo-hydrolase
G372_RS0107855	989.064	0.695961	1.61996	0.276644	0.475848	1	MFS transporter
G372_RS0107860	259.38	0.30999	1.2397	0.560854	0.736239	1	hypothetical protein
G372_RS0107865	525.717	-0.656808	-1.57659	0.000380648	0.00300611	1	cyclic nucleotide-binding domain-containing protein
G372_RS0107870	108.292	0.00119211	1.00083	0.995153	0.999346	1	YdcF family protein
G372_RS0107875	66.3762	-0.411658	-1.33021	0.0430531	0.129064	1	hypothetical protein
G372_RS0107880	226.138	0.0338436	1.02374	0.85812	0.936005	1	DUF1318 domain-containing protein
G372_RS0107885	221.822	0.398627	1.31825	0.0181755	0.0667266	1	hypothetical protein
G372_RS0107890	144.291	-0.129126	-1.09363	0.513973	0.70388	1	polyisoprenoid-binding protein
G372_RS0107895	25.2723	-0.0486693	-1.03431	0.831622	0.923043	1	hypothetical protein
G372_RS13955	359.452	-0.600604	-1.51635	0.00103432	0.00648778	1	hypothetical protein
G372_RS0107900	41.2963	-0.154343	-1.11292	0.443002	0.639656	1	dehydrogenase
G372_RS0107905	109.005	-0.0605202	-1.04284	0.734752	0.86717	1	6-carboxytetrahydropterin synthase
G372_RS0107910	65.8051	-0.0170007	-1.01185	0.909625	0.962423	1	glycosyltransferase family 1 protein
G372_RS0107915	19.1899	0.259904	1.1974	0.289696	0.490778	1	class I SAM-dependent methyltransferase
G372_RS0107920	207.227	0.240536	1.18143	0.160131	0.329866	1	hypothetical protein
G372_RS0107925	20.5	0.0765641	1.0545	0.768218	0.887109	1	hypothetical protein
G372_RS0107935	607.069	-0.207781	-1.15491	0.169238	0.340279	1	hypothetical protein
G372_RS0107940	480.657	0.0651293	1.04618	0.76928	0.887225	1	dynamin family protein
G372_RS0107950	1101.4	-2.073	-4.20759	0	0	0	NADH dehydrogenase
G372_RS0107955	50.4436	-0.974761	-1.96532	6.06748e-06	8.95612e-05	0.0164793	aldo/keto reductase
G372_RS0107960	23.1946	-0.3108	-1.2404	0.185204	0.362924	1	hypothetical protein
G372_RS0107965	88.7317	-0.465318	-1.38062	0.0718373	0.187426	1	DUF861 domain-containing protein
G372_RS0107970	92.8623	-0.52768	-1.44161	0.00232916	0.0127284	1	glutathione S-transferase
G372_RS0107975	126.711	-0.627933	-1.54535	0.000370125	0.00294797	1	EVE domain-containing protein
G372_RS0107980	82.8375	0.939347	1.91766	2.64683e-06	4.27905e-05	0.0071888	5-formyltetrahydrofolate cyclo-ligase
ssrS	14934.5	1.53725	2.9024	2.34002e-06	3.89908e-05	0.00635549	NA
G372_RS0107985	75.0292	0.064941	1.04604	0.726748	0.86345	1	aldo/keto reductase
G372_RS0107990	77.8035	0.472647	1.38765	0.0165999	0.0625318	1	DNA mismatch repair protein MutS
G372_RS0107995	58.0885	0.0393495	1.02765	0.843184	0.929418	1	DUF2058 domain-containing protein
G372_RS0108000	75.8058	0.404108	1.32327	0.0464241	0.136326	1	TIGR02444 family protein
G372_RS0108005	181.509	-0.358818	-1.28237	0.0633215	0.170278	1	fumarate/nitrate reduction transcriptional regulator Fnr
G372_RS0108010	385.354	-0.134518	-1.09773	0.465602	0.662081	1	class I SAM-dependent methyltransferase
G372_RS0108015	77.0541	-0.0523702	-1.03697	0.745332	0.872177	1	hypothetical protein
G372_RS0108020	690.065	1.23066	2.34674	2.74829e-07	5.87746e-06	0.000746437	TonB-dependent receptor
G372_RS13555	597.577	1.52346	2.8748	3.43059e-14	2.66214e-12	9.31748e-11	ATP:cob(I)alamin adenosyltransferase
G372_RS0108030	153.303	2.66251	6.33135	0	0	0	cobalamin biosynthesis protein CobN
G372_RS0108035	54.8364	2.53296	5.78757	0	0	0	flagellar motor protein MotA
G372_RS0108040	57.4535	2.61277	6.11679	1.59883e-12	1.03391e-10	4.34243e-09	DUF2149 domain-containing protein
G372_RS0108045	130.71	2.31523	4.97683	0	0	0	cob(I)yrinic acid a,c-diamide adenosyltransferase
G372_RS0108050	111.175	1.88105	3.68342	0	0	0	cobyrinate a,c-diamide synthase
G372_RS0108055	131.317	2.26215	4.79707	0	0	0	uroporphyrinogen-III C-methyltransferase
G372_RS0108060	74.6004	2.04992	4.14083	0	0	0	cobalt-precorrin-5B (C(1))-methyltransferase
G372_RS0108065	103.868	2.01758	4.04903	0	0	0	ABC transporter ATP-binding protein
G372_RS0108070	38.8751	2.27775	4.84921	4.18554e-14	3.15776e-12	1.13679e-10	ABC transporter permease
G372_RS0108075	37.7035	2.35072	5.10078	0	0	0	precorrin-3B synthase
cobH	113.17	2.08084	4.23055	0	0	0	NA
G372_RS0108085	128.205	1.77701	3.42716	0	0	0	precorrin-2 C(20)-methyltransferase
G372_RS0108090	63.1956	1.21996	2.3294	2.80103e-09	9.62988e-08	7.60761e-06	precorrin-3B C(17)-methyltransferase
G372_RS0108095	35.5189	0.984443	1.97855	2.55661e-05	0.000305892	0.0694374	cobalt-precorrin-6A reductase
G372_RS0108100	38.5428	2.20023	4.59553	0	0	0	bifunctional cobalt-precorrin-7 (C(5))-methyltransferase/cobalt-precorrin-6B (C(15))-methyltransferase
G372_RS0108105	15.4578	1.69462	3.23691	0.000192181	0.00174908	0.521963	cobalamin biosynthesis protein
G372_RS0108110	57.0089	1.8153	3.51933	3.33067e-16	3.76921e-14	9.0461e-13	precorrin-4 C(11)-methyltransferase
G372_RS0108115	84.8884	2.81785	7.05111	0	0	0	hypothetical protein
G372_RS0108120	30.3016	2.20209	4.60144	5.55112e-16	5.79878e-14	1.50768e-12	hypothetical protein
G372_RS0108125	807.97	-1.5852	-3.0005	2.23473e-09	8.20206e-08	6.06953e-06	cytochrome-c peroxidase
G372_RS0108130	116.387	-1.10657	-2.15334	2.53629e-06	4.17489e-05	0.00688857	glutamate--tRNA ligase
G372_RS0108135	1261.49	1.10175	2.14615	2.37104e-09	8.3633e-08	6.43974e-06	tRNA-Ala
G372_RS0108140	1096.85	-1.07534	-2.10722	0.00127403	0.00781207	1	hypothetical protein
G372_RS0108145	320.316	0.527873	1.4418	0.0103197	0.0430527	1	tRNA-Glu
G372_RS0108150	155.027	-0.600097	-1.51582	0.00105072	0.00656231	1	hypothetical protein
G372_RS0108155	262.595	-0.000971789	-1.00067	0.995299	0.999346	1	hypothetical protein
G372_RS0108160	196.265	-0.838069	-1.78766	9.48289e-06	0.00013208	0.0257555	hypothetical protein
G372_RS0108165	67.1669	-0.155144	-1.11353	0.41881	0.617377	1	deoxyribodipyrimidine photo-lyase
G372_RS0108170	455.881	-0.343837	-1.26913	0.0299286	0.098888	1	MerR family transcriptional regulator
G372_RS0108175	110.34	0.996334	1.99492	1.9251e-07	4.32114e-06	0.000522858	thioredoxin domain-containing protein
G372_RS0108180	426.281	-0.283448	-1.2171	0.25721	0.455103	1	glycogen/starch/alpha-glucan phosphorylase
G372_RS0108185	160.605	0.229853	1.17272	0.185714	0.3634	1	NAD(P)-dependent oxidoreductase
G372_RS0108190	262.355	0.183066	1.13529	0.310795	0.513767	1	BCCT family transporter
G372_RS0108195	61.0052	0.662303	1.58261	0.00187997	0.0107722	1	16S rRNA (guanine(966)-N(2))-methyltransferase RsmD
G372_RS0108200	139.796	0.299157	1.23042	0.114311	0.261118	1	insulinase family protein
G372_RS0108205	206.663	0.279071	1.21341	0.110845	0.254745	1	insulinase family protein
G372_RS0108210	209.206	-0.0988561	-1.07092	0.499709	0.693781	1	signal recognition particle-docking protein FtsY
G372_RS0108215	37.3082	-0.275948	-1.21079	0.186723	0.365111	1	cell division ATP-binding protein FtsE
G372_RS0108220	85.2112	0.0786455	1.05603	0.703949	0.850375	1	hypothetical protein
G372_RS0108225	782.636	0.0477063	1.03362	0.88273	0.951242	1	RNA polymerase sigma factor RpoH
G372_RS0108235	44.3482	0.49883	1.41307	0.0924141	0.2261	1	cbb3-type cytochrome oxidase assembly protein CcoS
G372_RS0108240	40.758	0.65019	1.56937	0.00034095	0.00274783	0.92602	cadmium-translocating P-type ATPase
G372_RS0108245	297.485	0.693032	1.61668	2.00513e-05	0.000248673	0.0544594	nitrogen fixation protein FixH
G372_RS0108250	254.572	0.517844	1.43181	0.000860007	0.00561485	1	cytochrome c oxidase accessory protein CcoG
G372_RS0108255	2310.02	0.491892	1.40629	0.104083	0.244446	1	cytochrome-c oxidase, cbb3-type subunit III
G372_RS0108260	669.252	0.322979	1.25091	0.0831432	0.208703	1	CcoQ/FixQ family Cbb3-type cytochrome c oxidase assembly chaperone
G372_RS0108265	2040.46	-0.251582	-1.19051	0.434306	0.63282	1	cytochrome-c oxidase, cbb3-type subunit II
G372_RS0108270	1529.78	-0.82448	-1.7709	0.0161129	0.0609507	1	cytochrome-c oxidase, cbb3-type subunit I
G372_RS0108275	46.9402	0.333876	1.2604	0.066937	0.177194	1	malonyl-acyl-carrier protein] O-methyltransferase BioC
G372_RS0108280	41.6259	0.676929	1.59873	0.00254415	0.0136022	1	hypothetical protein
G372_RS0108285	40.7879	-0.00933848	-1.00649	0.971997	0.991342	1	glycerol-3-phosphate 1-O-acyltransferase PlsY
G372_RS0108290	70.6958	0.806364	1.7488	0.00279212	0.014725	1	tRNA (adenosine(37)-N6)-threonylcarbamoyltransferase complex transferase subunit TsaD
G372_RS0108295	39.2116	0.150605	1.11003	0.472381	0.668919	1	SAM-dependent methyltransferase
G372_RS0108300	27.4415	0.171723	1.1264	0.45265	0.649461	1	KR domain-containing protein
G372_RS0108305	289.01	0.0946699	1.06782	0.588038	0.75849	1	hypothetical protein
G372_RS0108310	68.7829	-0.262318	-1.1994	0.182587	0.358952	1	ATP-dependent protease
G372_RS0108315	929.008	-1.06838	-2.09708	2.33339e-07	5.15243e-06	0.000633749	hypothetical protein
G372_RS0108320	109.085	0.715378	1.64191	0.0202182	0.0726357	1	tRNA-Arg
G372_RS0108330	3584.62	2.25291	4.76643	2.47935e-12	1.53044e-10	6.73391e-09	DMSO reductase
G372_RS0108335	4088.04	2.1688	4.4965	1.88018e-11	9.82035e-10	5.10658e-08	4Fe-4S dicluster domain-containing protein
G372_RS0108340	9519.07	1.44102	2.71512	1.0341e-06	1.89771e-05	0.00280861	formate dehydrogenase
G372_RS0108345	931.523	2.61416	6.12266	0	0	0	GTP 3',8-cyclase MoaA
G372_RS0108350	188.239	-0.108578	-1.07816	0.511101	0.701086	1	inorganic phosphate transporter
G372_RS13560	909.234	-0.404035	-1.3232	0.0547837	0.155641	1	TIGR00153 family protein
G372_RS13965	308.354	0.664609	1.58514	0.000284936	0.00237389	0.773887	hypothetical protein
G372_RS0108360	157.938	0.247083	1.1868	0.142928	0.30375	1	phosphomethylpyrimidine synthase ThiC
G372_RS0108365	126.853	0.0765674	1.05451	0.688837	0.840091	1	hypothetical protein
G372_RS0108370	120.689	-0.0814884	-1.05811	0.627168	0.790069	1	GGDEF domain-containing protein
G372_RS0108375	660.331	0.0178642	1.01246	0.926825	0.969809	1	hypothetical protein
G372_RS0108380	207.846	-0.639	-1.55725	0.000814717	0.0053578	1	FHA domain-containing protein
G372_RS0108385	148.242	-0.443952	-1.36033	0.00768699	0.0340585	1	serine/threonine protein kinase
G372_RS0108390	570.454	0.0426217	1.02998	0.810574	0.91198	1	cupin domain-containing protein
G372_RS0108395	715.975	-0.123764	-1.08957	0.659764	0.815993	1	2,3-bisphosphoglycerate-independent phosphoglycerate mutase
G372_RS0108400	232.225	0.241861	1.18252	0.150176	0.315207	1	twin-arginine translocase subunit TatC
G372_RS0108405	712.428	0.271699	1.20723	0.169305	0.340279	1	twin-arginine translocase subunit TatB
G372_RS0108410	1163.04	0.328951	1.2561	0.0273459	0.0918067	1	twin-arginine translocase TatA/TatE family subunit
G372_RS0108415	721.574	0.122335	1.0885	0.462274	0.659489	1	phosphoribosyl-ATP diphosphatase
G372_RS0108420	422.061	0.17453	1.1286	0.249167	0.444163	1	imidazole glycerol phosphate synthase subunit HisF
G372_RS0108425	1384.48	0.0779727	1.05553	0.74826	0.874473	1	1-(5-phosphoribosyl)-5-(5-phosphoribosylamino)methylideneamino]imidazole-4-carboxamide isomerase
G372_RS0108430	322.615	-0.101065	-1.07256	0.540615	0.721705	1	imidazole glycerol phosphate synthase subunit HisH
G372_RS0108435	569.842	0.0815313	1.05814	0.58069	0.753178	1	imidazoleglycerol-phosphate dehydratase HisB
G372_RS13565	26276.6	1.90436	3.74344	5.92762e-08	1.53559e-06	0.000160994	thiosulfate oxidation carrier complex protein SoxZ
G372_RS0108445	20629	1.9391	3.83467	2.88643e-08	8.25216e-07	7.83955e-05	thiosulfate oxidation carrier protein SoxY
G372_RS13970	31.2102	-0.585419	-1.50047	0.283245	0.483225	1	hypothetical protein
G372_RS0108455	73.7764	-0.293174	-1.22533	0.160804	0.329866	1	diaminopimelate decarboxylase
G372_RS0108460	31.4197	0.175902	1.12967	0.405484	0.603779	1	class I SAM-dependent methyltransferase
G372_RS0108465	77.6454	0.107903	1.07766	0.573702	0.749044	1	diaminopimelate epimerase
G372_RS0108470	1034.18	0.257392	1.19532	0.260101	0.457832	1	DUF484 domain-containing protein
G372_RS0108475	70.7035	0.253062	1.19173	0.124725	0.275769	1	tyrosine recombinase XerC
G372_RS0108480	28.6195	0.125607	1.09097	0.637692	0.800356	1	ATP-dependent protease subunit HslV
G372_RS0108485	52.5599	0.0614972	1.04355	0.701263	0.849939	1	ATP-dependent protease ATPase subunit HslU
G372_RS13570	11.5013	0.498927	1.41316	0.31675	0.519815	1	hypothetical protein
G372_RS0108495	32.887	-0.446567	-1.36279	0.0801949	0.203072	1	hypothetical protein
G372_RS0108500	28.5521	-0.995506	-1.99378	9.70482e-06	0.000134481	0.0263583	hypothetical protein
G372_RS0108505	12.8289	-2.00927	-4.02578	1.40182e-05	0.000183046	0.0380736	hypothetical protein
G372_RS0108510	31.1702	-1.80217	-3.48745	4.44089e-16	4.82459e-14	1.20615e-12	hypothetical protein
G372_RS0108515	21.5783	-1.97546	-3.93252	1.10463e-09	4.28595e-08	3.00017e-06	hypothetical protein
G372_RS13975	32.9558	0.779939	1.71706	0.0444887	0.132201	1	hypothetical protein
G372_RS0108525	45.6763	0.0776212	1.05528	0.688229	0.839725	1	hydrogenase maturation protease
G372_RS0108530	157.982	0.427781	1.34516	0.0550445	0.156055	1	hypothetical protein
G372_RS13980	309.277	1.01734	2.02419	3.94442e-09	1.33913e-07	1.0713e-05	BrnT family toxin
G372_RS0108540	105.955	-0.781639	-1.71908	1.03953e-05	0.000141168	0.0282337	Ni/Fe hydrogenase subunit alpha
G372_RS0108545	137.54	-0.653542	-1.57303	0.000466186	0.00344065	1	oxidoreductase
G372_RS0108550	134.616	-0.185088	-1.13689	0.292281	0.493373	1	hypothetical protein
G372_RS0108555	77.0563	-0.19005	-1.1408	0.389913	0.588991	1	cyclic nucleotide-binding domain-containing protein
G372_RS0108560	125.19	0.0261502	1.01829	0.886135	0.95245	1	cytochrome c
G372_RS0108565	69.817	-0.526761	-1.44069	0.0125802	0.0505313	1	ATP-grasp domain-containing protein
G372_RS0108570	75.6466	-0.301672	-1.23257	0.0782861	0.200904	1	peptidase S15
G372_RS0108575	100.012	-0.0978942	-1.07021	0.57209	0.748096	1	2-hydroxyacid dehydrogenase
G372_RS0108580	69.5165	0.280744	1.21482	0.10169	0.241214	1	MBL fold metallo-hydrolase
G372_RS0108585	41.5753	0.0572113	1.04045	0.836145	0.926549	1	chromate transporter
G372_RS0108590	32.3847	0.0418826	1.02946	0.840818	0.928548	1	hypothetical protein
G372_RS0108595	532.582	-0.874962	-1.83396	8.3885e-06	0.000118047	0.0227832	class 1 fructose-bisphosphatase
G372_RS0108600	49.439	-0.0654495	-1.04641	0.80798	0.910193	1	6-phosphofructokinase
G372_RS13985	22.9609	-0.148175	-1.10817	0.708082	0.853217	1	hypothetical protein
G372_RS0108605	283.201	1.79457	3.46911	0	0	0	hypothetical protein
G372_RS0108610	345.952	1.01489	2.02075	3.11047e-07	6.60003e-06	0.000844804	hypothetical protein
G372_RS0108615	62.9381	0.807626	1.75033	0.000550039	0.0038866	1	peptidase C39 family protein
G372_RS0108620	36.3974	0.312597	1.24194	0.350061	0.553092	1	hypothetical protein
G372_RS0108625	52.4879	0.0996424	1.07151	0.646573	0.805546	1	pantetheine-phosphate adenylyltransferase
G372_RS0108630	99.2268	0.416411	1.3346	0.0569661	0.159505	1	4Fe-4S dicluster domain-containing protein
G372_RS13990	55.8978	-0.0343588	-1.0241	0.872249	0.943836	1	hypothetical protein
G372_RS0108645	160.7	1.09008	2.12886	7.44916e-10	3.06544e-08	2.02319e-06	DUF4168 domain-containing protein
G372_RS0108650	896.658	-1.71357	-3.27971	1.51404e-07	3.48486e-06	0.000411213	50S ribosomal protein L13
G372_RS0108655	650.262	-1.47986	-2.78921	3.68079e-07	7.51383e-06	0.000999702	30S ribosomal protein S9
G372_RS0108660	193.142	-0.365644	-1.28846	0.238615	0.430903	1	tRNA-Gln
G372_RS0108665	151.574	0.0388837	1.02732	0.816188	0.913001	1	MBL fold metallo-hydrolase
G372_RS13995	78.3807	0.273325	1.20859	0.316551	0.519803	1	DUF3096 domain-containing protein
G372_RS0108675	214.217	0.647405	1.56635	0.00966804	0.0409675	1	FAD-linked oxidase
G372_RS0108680	623.379	-0.072189	-1.05131	0.704115	0.850375	1	rhodanese-like domain-containing protein
G372_RS0108685	99.9011	-0.513695	-1.4277	0.0552579	0.156497	1	DUF2905 domain-containing protein
G372_RS0108690	166.526	-0.691689	-1.61517	0.000511676	0.00369053	1	ribose-5-phosphate isomerase RpiA
G372_RS0108695	125.355	-0.162369	-1.11912	0.365787	0.569002	1	threonine ammonia-lyase, biosynthetic
G372_RS0108700	44.1719	0.328462	1.25567	0.209157	0.392856	1	NAD(P)/FAD-dependent oxidoreductase
G372_RS0108705	27.9876	0.0620984	1.04398	0.775716	0.890844	1	DUF3108 domain-containing protein
G372_RS0108710	64.2493	-0.00877026	-1.0061	0.962338	0.985934	1	phosphoribosylglycinamide formyltransferase
G372_RS0108715	103.714	-0.647814	-1.56679	0.00756357	0.0337318	1	phosphoribosylformylglycinamidine cyclo-ligase
G372_RS14000	20.6632	-0.74024	-1.67045	0.0831272	0.208703	1	hypothetical protein
G372_RS0108720	58.3265	-0.166443	-1.12229	0.5579	0.734136	1	DUF2066 domain-containing protein
G372_RS0108725	48.6222	0.31677	1.24554	0.0687343	0.180727	1	AI-2E family transporter
G372_RS0108730	79.0598	0.437235	1.35401	0.0135919	0.0532694	1	DnaA regulatory inactivator Hda
G372_RS0108735	78.0543	0.215665	1.16124	0.310663	0.513767	1	DUF2069 domain-containing protein
G372_RS0108740	95.3916	-0.0988083	-1.07089	0.582223	0.754806	1	NAD(P)H:quinone oxidoreductase
G372_RS0108745	139.388	0.115946	1.08369	0.465456	0.662081	1	arsenate reductase (glutaredoxin)
G372_RS0108750	14.6648	-0.112072	-1.08078	0.787243	0.898006	1	acylphosphatase
G372_RS0108755	176.086	0.279924	1.21413	0.123486	0.274474	1	Holliday junction branch migration DNA helicase RuvB
G372_RS0108760	124.139	-0.0326856	-1.02291	0.852559	0.933689	1	tol-pal system-associated acyl-CoA thioesterase
G372_RS0108765	208.47	0.178635	1.13181	0.318	0.521551	1	protein TolQ
G372_RS0108770	122.053	-0.0324511	-1.02275	0.849463	0.932928	1	protein TolR
G372_RS0108775	302.321	1.07205	2.10242	5.99311e-08	1.53559e-06	0.000162773	cell envelope integrity protein TolA
G372_RS0108780	449.173	0.208295	1.15532	0.327362	0.531407	1	Tol-Pal system beta propeller repeat protein TolB
G372_RS0108785	362.009	0.168334	1.12376	0.294218	0.494796	1	peptidoglycan-associated lipoprotein Pal
G372_RS0108790	324.895	0.13815	1.10049	0.476128	0.670729	1	tol-pal system protein YbgF
G372_RS0108795	129.532	0.0833461	1.05947	0.641858	0.802987	1	7-carboxy-7-deazaguanine synthase QueE
G372_RS0108800	136.984	0.628822	1.5463	0.00114359	0.0070913	1	7-cyano-7-deazaguanine synthase QueC
G372_RS0108805	649.837	0.178153	1.13143	0.505905	0.697174	1	YeeE/YedE family protein
G372_RS0108810	126.993	1.14727	2.21494	0.000417894	0.00317279	1	tRNA-Lys
G372_RS0108815	42.062	-0.356547	-1.28036	0.444425	0.64103	1	tRNA-Leu
G372_RS0108820	483.728	-0.3098	-1.23954	0.100789	0.240402	1	trigger factor
G372_RS0108825	452.556	-0.0549842	-1.03885	0.749994	0.875369	1	ATP-dependent Clp endopeptidase, proteolytic subunit ClpP
G372_RS0108830	1423.91	0.540961	1.45494	0.10983	0.253655	1	ATP-dependent Clp protease ATP-binding subunit ClpX
G372_RS0108835	734.71	0.803377	1.74518	0.0140421	0.0545613	1	endopeptidase La
G372_RS0108840	1377.24	-0.371818	-1.29398	0.0259227	0.0876786	1	HU family DNA-binding protein
G372_RS0108845	1666.37	-0.451167	-1.36715	0.0170247	0.0639546	1	tRNA-Val
G372_RS0108850	1827.78	0.280777	1.21485	0.0990118	0.23793	1	tRNA-Asp
G372_RS0108855	128.585	-0.207085	-1.15435	0.290926	0.492019	1	motility protein MotB
G372_RS0108860	273.302	-0.0194503	-1.01357	0.906843	0.961293	1	flagellar motor stator protein MotA
G372_RS0108865	94.1208	-0.0669684	-1.04751	0.696204	0.845662	1	HDOD domain-containing protein
G372_RS0108870	150.935	-0.511117	-1.42515	0.00521102	0.0246141	1	PAS domain S-box protein
G372_RS0108875	15.9795	0.119183	1.08612	0.519659	0.70817	1	magnesium transporter
G372_RS0108880	25.6146	0.316726	1.2455	0.239758	0.432105	1	hypothetical protein
G372_RS0108885	48.3056	-0.245782	-1.18574	0.162963	0.332829	1	flavodoxin-dependent (E)-4-hydroxy-3-methylbut-2-enyl-diphosphate synthase
G372_RS0108890	22.7955	0.439295	1.35594	0.0356616	0.111075	1	hypothetical protein
G372_RS0108895	33.8943	0.183885	1.13594	0.415778	0.614779	1	hypothetical protein
G372_RS0108900	65.0482	0.150576	1.11001	0.42338	0.621903	1	TIGR02281 family clan AA aspartic protease
G372_RS0108905	29.1547	0.0509115	1.03592	0.792792	0.901904	1	MFS transporter
G372_RS0108910	90.8233	0.294225	1.22623	0.0719956	0.187658	1	MarC family protein
G372_RS0108915	139.511	-0.502889	-1.41705	0.0105768	0.0438574	1	cysteine synthase CysM
G372_RS0108920	69.3316	-0.0872358	-1.06233	0.606827	0.774139	1	3'-5' exonuclease
G372_RS0108925	107	0.365097	1.28797	0.0296008	0.0979242	1	23S rRNA (uracil(1939)-C(5))-methyltransferase RlmD
G372_RS0108930	191.978	0.0673829	1.04781	0.674107	0.827332	1	MotA/TolQ/ExbB proton channel family protein
G372_RS0108935	143.088	0.52937	1.4433	0.0618256	0.167416	1	biopolymer transporter ExbD
G372_RS0108940	59.7893	0.645901	1.56472	0.0140121	0.0545227	1	hypothetical protein
G372_RS0108945	101.529	0.0377138	1.02649	0.837169	0.926907	1	tetraacyldisaccharide 4'-kinase
G372_RS0108950	256.684	-0.269133	-1.20508	0.156698	0.325377	1	hypothetical protein
G372_RS0108955	88.9261	0.188729	1.13976	0.23448	0.425701	1	3-deoxy-manno-octulosonate cytidylyltransferase
G372_RS0108960	751.695	-0.0154826	-1.01079	0.959836	0.984856	1	peptidyl-prolyl cis-trans isomerase
G372_RS0108965	306.349	-0.120184	-1.08687	0.532484	0.716072	1	enoyl-ACP reductase
G372_RS14005	11.4458	0.344188	1.26944	0.614227	0.779916	1	hypothetical protein
G372_RS0108970	296.277	0.286268	1.21948	0.128174	0.281196	1	ABC transporter substrate-binding protein
G372_RS0108975	108.162	-0.0640169	-1.04537	0.708873	0.853543	1	ABC transporter permease
G372_RS0108980	78.0945	-0.197615	-1.1468	0.326615	0.530554	1	ABC transporter permease
G372_RS0108985	119.673	0.152595	1.11157	0.364173	0.567467	1	ABC transporter ATP-binding protein
G372_RS0108990	118.512	-0.258302	-1.19607	0.155457	0.324038	1	bifunctional methylenetetrahydrofolate dehydrogenase/methenyltetrahydrofolate cyclohydrolase FolD
G372_RS0108995	204.042	-0.345927	-1.27097	0.0783348	0.200904	1	GGDEF domain-containing protein
G372_RS0109000	171.194	-0.10686	-1.07688	0.712096	0.855128	1	tRNA-Pro
G372_RS0109005	608.956	0.368936	1.2914	0.0607217	0.165085	1	tRNA-Arg
G372_RS0109010	96.9585	-0.303554	-1.23418	0.437576	0.633677	1	tRNA-His
G372_RS0109015	37.5486	0.476874	1.39173	0.409022	0.607383	1	tRNA-Lys
G372_RS0109020	28.4752	-0.0370763	-1.02603	0.830291	0.922319	1	polysaccharide biosynthesis protein
G372_RS0109025	19.7737	-0.632029	-1.54974	0.0171677	0.0642212	1	glycosyl transferase
G372_RS0109030	14.3039	0.533484	1.44742	0.032742	0.104867	1	D-2-hydroxyacid dehydrogenase
G372_RS0109035	14.3061	0.0928426	1.06647	0.706344	0.851578	1	hypothetical protein
G372_RS0109040	4.52099	-0.764914	-1.69927	0.204536	0.388708	1	sugar transferase
G372_RS0109045	46.9398	-0.218399	-1.16344	0.190926	0.371192	1	glycosyltransferase family 1 protein
G372_RS0109050	23.4525	-0.269177	-1.20512	0.198518	0.381581	1	Vi polysaccharide biosynthesis UDP-N-acetylglucosamine C-6 dehydrogenase TviB
G372_RS0109055	38.9121	-0.170445	-1.12541	0.326281	0.530328	1	hypothetical protein
G372_RS0109060	4.91107	0.0278308	1.01948	0.940658	0.976727	1	hypothetical protein
G372_RS0109065	6.89758	0.463723	1.3791	0.112489	0.258041	1	phenylacetate--CoA ligase family protein
G372_RS0109070	12.6038	0.0865374	1.06182	0.749654	0.875348	1	hypothetical protein
G372_RS0109075	12.5398	-0.117125	-1.08457	0.609448	0.776093	1	hypothetical protein
G372_RS0109080	12.7715	-0.178544	-1.13174	0.374497	0.578245	1	ABC transporter ATP-binding protein
G372_RS0109085	17.9724	-0.218788	-1.16376	0.349119	0.552466	1	NAD dependent epimerase/dehydratase
G372_RS14010	252.687	-0.138235	-1.10056	0.526589	0.71297	1	glyoxalase/bleomycin resistance/dioxygenase family protein
G372_RS0109090	293.572	0.0306841	1.0215	0.875697	0.946813	1	protein translocase subunit SecD
G372_RS0109095	444.151	0.810828	1.75422	1.10396e-07	2.63013e-06	0.000299835	protein translocase subunit SecF
G372_RS14015	543.862	0.832322	1.78055	4.98156e-06	7.43402e-05	0.0135299	hypothetical protein
G372_RS0109100	217.395	0.0547945	1.03871	0.792985	0.901904	1	DUF302 domain-containing protein
G372_RS0109105	178.758	-0.061388	-1.04347	0.718927	0.859219	1	NlpC/P60 family protein
G372_RS0109110	146.643	-0.162119	-1.11893	0.354452	0.556791	1	hypothetical protein
G372_RS0109115	158.134	-0.0942175	-1.06749	0.619323	0.783457	1	hypothetical protein
G372_RS0109120	92.2456	0.027555	1.01928	0.855817	0.93584	1	penicillin-binding protein 1B
G372_RS0109125	164.959	-0.00139126	-1.00096	0.994167	0.999318	1	tetratricopeptide repeat protein
G372_RS0109130	106.967	0.159232	1.11669	0.3455	0.54908	1	ATP-dependent DNA helicase
G372_RS0109135	62.0134	0.253648	1.19222	0.222882	0.410404	1	tRNA (adenosine(37)-N6)-threonylcarbamoyltransferase complex dimerization subunit type 1 TsaB
G372_RS0109140	116.911	0.381157	1.30239	0.0428102	0.128879	1	tRNA pseudouridine(13) synthase TruD
G372_RS0109145	335.697	0.373198	1.29522	0.0306355	0.100248	1	PAS sensor domain-containing protein
G372_RS0109150	1830.71	-0.2856	-1.21892	0.245965	0.44008	1	DUF3365 domain-containing protein
G372_RS0109155	99.4702	0.293398	1.22552	0.123719	0.274474	1	DNA mismatch repair protein MutS
G372_RS0109160	184.863	-0.0440952	-1.03104	0.801112	0.906445	1	5'/3'-nucleotidase SurE
G372_RS0109165	227.217	-0.250797	-1.18986	0.127817	0.280867	1	protein-L-isoaspartate(D-aspartate) O-methyltransferase
G372_RS0109170	63.9977	0.00279841	1.00194	0.988939	0.997219	1	DedA family protein
G372_RS0109175	324.493	0.401301	1.3207	0.0135352	0.0531236	1	LysM peptidoglycan-binding domain-containing protein
G372_RS0109180	641.196	0.102147	1.07337	0.644363	0.804133	1	RNA polymerase sigma factor RpoS
G372_RS0109185	288.607	0.674217	1.59573	0.000130256	0.00125856	0.353775	hypothetical protein
G372_RS0109190	214.403	-0.755302	-1.68798	1.39109e-05	0.000182522	0.037782	alanine transaminase
G372_RS0109195	171.022	-0.292997	-1.22518	0.0884199	0.218714	1	homoserine dehydrogenase
G372_RS0109200	179.873	0.0472409	1.03329	0.781824	0.894454	1	threonine synthase
G372_RS0109205	148.594	0.280985	1.21502	0.160776	0.329866	1	hypothetical protein
G372_RS0109210	325.216	0.240976	1.18179	0.130985	0.284832	1	GTP cyclohydrolase II RibA
G372_RS0109215	120.49	0.0624076	1.04421	0.743614	0.870917	1	Glu/Leu/Phe/Val dehydrogenase
G372_RS0109220	102.819	0.339117	1.26498	0.0466353	0.136783	1	tRNA dihydrouridine(20/20a) synthase DusA
G372_RS0109225	63.1598	0.174739	1.12876	0.366033	0.569059	1	cupin
G372_RS0109230	173.555	-0.874884	-1.83386	5.04634e-05	0.000554893	0.137059	adenylosuccinate lyase
aspA	200.586	0.0566581	1.04005	0.743968	0.870956	1	NA
G372_RS0109240	324.648	-0.125938	-1.09122	0.550262	0.728319	1	bifunctional diguanylate cyclase/phosphodiesterase
G372_RS0109245	470.377	0.0772746	1.05502	0.606648	0.774139	1	HDOD domain-containing protein
G372_RS0109250	693.71	-0.0271625	-1.01901	0.87849	0.947945	1	hypothetical protein
G372_RS0109255	247.463	-0.0647387	-1.0459	0.800982	0.906445	1	aconitate hydratase AcnA
G372_RS0109260	94.9599	-0.511718	-1.42575	0.011726	0.0478194	1	lysogenization regulator HflD
G372_RS0109265	61.6818	9.36877e-05	1.00006	0.999548	0.999548	1	tRNA 2-thiouridine(34) synthase MnmA
G372_RS0109270	59.6937	0.397151	1.31691	0.0537308	0.153163	1	NUDIX domain-containing protein
G372_RS0109275	568.963	-0.224039	-1.168	0.352524	0.555461	1	NADP-dependent isocitrate dehydrogenase
G372_RS0109280	544.617	0.420549	1.33844	0.0428613	0.128879	1	ATP-dependent Clp protease adapter ClpS
G372_RS0109285	682.084	0.235872	1.17762	0.457344	0.65445	1	ATP-dependent Clp protease ATP-binding subunit ClpA
G372_RS0109290	207.309	-0.435742	-1.35261	0.16041	0.329866	1	translation initiation factor IF-1
G372_RS0109295	141.655	-1.13089	-2.18993	5.44077e-08	1.44874e-06	0.000147771	[acyl-carrier-protein] S-malonyltransferase
fabG	122.357	-0.167223	-1.1229	0.39723	0.594854	1	NA
G372_RS0109305	1158.27	-0.0577741	-1.04086	0.765881	0.886234	1	acyl carrier protein
G372_RS0109310	676.252	-0.0500567	-1.03531	0.835084	0.92575	1	beta-ketoacyl-[acyl-carrier-protein] synthase II
G372_RS0109315	186.941	0.457515	1.37317	0.0171077	0.064089	1	hypothetical protein
G372_RS0109320	158.897	0.167994	1.1235	0.289841	0.490778	1	aminodeoxychorismate lyase
G372_RS0109325	159.187	0.488252	1.40274	0.00942161	0.0401713	1	endolytic transglycosylase MltG
G372_RS0109330	91.4187	0.434256	1.35121	0.104132	0.244446	1	dTMP kinase
G372_RS0109335	76.7944	0.368964	1.29143	0.0400177	0.122534	1	DNA-directed DNA polymerase
G372_RS0109340	324.072	-0.457674	-1.37333	0.0119727	0.0487526	1	pilus biogenesis protein PilZ
G372_RS0109345	226.359	-0.394531	-1.31452	0.0139784	0.0544698	1	aminotransferase class V-fold PLP-dependent enzyme
G372_RS0109350	35.0858	-0.782757	-1.72042	0.000485375	0.00354498	1	adenosylmethionine--8-amino-7-oxononanoate transaminase
G372_RS13580	317.204	-1.00165	-2.00229	9.94003e-08	2.43217e-06	0.000269971	helix-turn-helix transcriptional regulator
G372_RS0109360	25.6782	-0.363999	-1.28699	0.315735	0.519404	1	hypothetical protein
G372_RS0109365	64.5543	-0.834001	-1.78262	0.000253802	0.00218141	0.689327	S-methyl-5'-thioinosine phosphorylase
G372_RS0109370	93.3579	-0.735579	-1.66507	0.000651947	0.00443782	1	hypoxanthine-guanine phosphoribosyltransferase
G372_RS0109375	1137.69	-1.41189	-2.66085	1.44551e-13	1.00667e-11	3.92601e-10	peroxiredoxin
G372_RS0109380	176.108	-0.821004	-1.76663	4.54434e-05	0.000505837	0.123424	beta-N-acetylhexosaminidase
G372_RS0109385	88.412	-0.0121325	-1.00845	0.94753	0.979175	1	excinuclease ABC subunit UvrB
G372_RS0109390	149.991	-0.769691	-1.7049	4.57753e-05	0.000507452	0.124326	pyridoxal phosphate-dependent aminotransferase
G372_RS0109395	288.267	0.170123	1.12515	0.385857	0.58678	1	tRNA-Asn
G372_RS0109400	131.208	-0.0951587	-1.06818	0.700025	0.84916	1	hypothetical protein
G372_RS0109405	138.309	-0.319579	-1.24797	0.257644	0.455573	1	hypothetical protein
G372_RS0109410	66.4613	-0.441467	-1.35798	0.0690893	0.181413	1	hypothetical protein
G372_RS0109420	38.7726	-0.33393	-1.26044	0.313466	0.517238	1	hypothetical protein
G372_RS0109425	56.826	0.0209503	1.01463	0.94684	0.978918	1	hypothetical protein
G372_RS14020	168.198	0.0568552	1.0402	0.703666	0.850375	1	DUF559 domain-containing protein
G372_RS0109445	92.6494	-0.0255691	-1.01788	0.90122	0.959545	1	hypothetical protein
G372_RS0109450	113.481	-0.51618	-1.43016	0.0159368	0.0605078	1	hypothetical protein
G372_RS0109455	49.5161	0.00678834	1.00472	0.966639	0.988083	1	AsmA family protein
G372_RS0109460	445.846	-0.825528	-1.77218	5.67318e-07	1.0851e-05	0.00154084	cytochrome c
G372_RS0109465	1555.13	-0.820047	-1.76546	7.93363e-06	0.000112683	0.0215477	cytochrome c
G372_RS0109470	82.4522	-0.220772	-1.16536	0.303988	0.505901	1	L-fuculose-phosphate aldolase
G372_RS0109475	116.348	-0.339733	-1.26552	0.246457	0.44038	1	NUDIX domain-containing protein
G372_RS0109480	26.2677	-0.556121	-1.47031	0.132622	0.286556	1	heat shock protein HspQ
G372_RS0109485	93.7145	-0.170614	-1.12554	0.318514	0.521896	1	dihydroxy-acid dehydratase
G372_RS0109490	109.698	0.0339152	1.02379	0.840266	0.928463	1	DUF1751 domain-containing protein
G372_RS0109495	872.021	-0.54499	-1.45901	0.0216334	0.0760217	1	UTP--glucose-1-phosphate uridylyltransferase
G372_RS0109500	737.989	-0.540988	-1.45497	0.00304596	0.0159093	1	competence protein ComEA
G372_RS0109505	235.694	-0.386659	-1.30736	0.024983	0.085025	1	orotidine-5'-phosphate decarboxylase
G372_RS0109510	122.129	0.183015	1.13525	0.349638	0.552745	1	hypothetical protein
G372_RS0109515	187.468	-0.049091	-1.03461	0.854037	0.934932	1	DUF1049 domain-containing protein
G372_RS0109520	373.587	-0.0167643	-1.01169	0.926555	0.969809	1	integration host factor subunit beta
G372_RS0109525	1382.87	-0.303888	-1.23447	0.328726	0.532709	1	30S ribosomal protein S1
G372_RS0109530	231.149	-0.153702	-1.11242	0.351175	0.553885	1	(d)CMP kinase
G372_RS0109535	202.93	0.282854	1.2166	0.123179	0.274449	1	3-phosphoshikimate 1-carboxyvinyltransferase
G372_RS0109540	271.02	0.0822732	1.05868	0.674076	0.827332	1	prephenate dehydrogenase/arogenate dehydrogenase family protein
G372_RS0109545	248.222	0.224283	1.1682	0.172264	0.344274	1	histidinol-phosphate transaminase
G372_RS14025	21.42	1.01572	2.02191	0.0614838	0.166657	1	glyoxalase/bleomycin resistance/dioxygenase family protein
G372_RS13585	0	NA	NA	NA	NA	NA	hypothetical protein
G372_RS0109555	180.789	-0.632245	-1.54998	0.00429813	0.0209959	1	TolC family protein
G372_RS0109560	809.507	-0.588922	-1.50412	0.000128217	0.0012437	0.348236	hypothetical protein
G372_RS0109565	221.094	0.834043	1.78267	6.5503e-05	0.000697672	0.177906	aminopeptidase N
G372_RS0109570	47.3356	-0.39747	-1.3172	0.0604509	0.164844	1	preprotein translocase subunit TatD
G372_RS0109575	78.6342	-0.175108	-1.12905	0.31545	0.519249	1	SDR family oxidoreductase
G372_RS0109580	354.602	0.324597	1.25231	0.080935	0.204293	1	hypothetical protein
G372_RS0109585	41.9492	0.276818	1.21152	0.103602	0.243937	1	hypothetical protein
G372_RS0109590	174.985	-0.181444	-1.13402	0.353534	0.555911	1	glycine cleavage system protein R
G372_RS0109600	167.622	0.817193	1.76197	4.839e-05	0.000534257	0.131427	BolA family transcriptional regulator
G372_RS0109605	32.8099	0.853783	1.80723	1.11978e-05	0.000149085	0.0304133	hypothetical protein
G372_RS0109610	96.7284	-1.05299	-2.07482	2.28545e-07	5.08793e-06	0.000620727	hypothetical protein
G372_RS0109615	17.5169	0.0645658	1.04577	0.737623	0.868018	1	DEAD/DEAH box helicase
G372_RS0109620	103.622	-0.126525	-1.09166	0.517848	0.707483	1	type II 3-dehydroquinate dehydratase
G372_RS0109625	139.882	-0.129926	-1.09424	0.643409	0.804133	1	acetyl-CoA carboxylase biotin carboxyl carrier protein
G372_RS0109630	115.697	-0.0180359	-1.01258	0.917482	0.968233	1	acetyl-CoA carboxylase biotin carboxylase subunit
G372_RS0109635	144.031	0.451986	1.36792	0.0249288	0.0849519	1	50S ribosomal protein L11 methyltransferase
G372_RS0109640	20.9168	0.551723	1.46584	0.0350309	0.109739	1	hypothetical protein
G372_RS0109645	77.7249	-0.399519	-1.31907	0.014879	0.0571589	1	tRNA dihydrouridine synthase DusB
G372_RS0109650	404.73	-0.232824	-1.17513	0.208107	0.39224	1	hypothetical protein
G372_RS0109655	215.286	-0.511077	-1.42511	0.0320595	0.103584	1	inositol-phosphate phosphatase
G372_RS0109660	263.967	-0.984367	-1.97845	5.7197e-08	1.50823e-06	0.000155347	DUF2322 domain-containing protein
G372_RS0109665	153.866	-0.428732	-1.34605	0.0240281	0.0821917	1	phosphoglycerate mutase
G372_RS0109670	96.9433	-0.114113	-1.08231	0.474747	0.669825	1	1,6-anhydro-N-acetylmuramyl-L-alanine amidase AmpD
G372_RS0109675	115.963	-0.252245	-1.19106	0.224603	0.412456	1	thioredoxin
G372_RS0109680	28.447	1.45455	2.74071	0.00895449	0.0386652	1	entericidin, EcnA/B family
G372_RS14030	17.3581	-0.709197	-1.63489	0.179148	0.35464	1	hypothetical protein
G372_RS0109685	102.013	0.0191142	1.01334	0.899803	0.959131	1	ATP-dependent DNA helicase Rep
G372_RS0109690	51.1197	0.410149	1.32882	0.0435989	0.130269	1	potassium/proton antiporter
G372_RS0109695	71.179	-0.181069	-1.13372	0.268922	0.467003	1	DUF2219 domain-containing protein
G372_RS0109700	101.216	0.121674	1.088	0.497486	0.69149	1	MBL fold metallo-hydrolase
G372_RS0109705	56.5686	-0.0872569	-1.06235	0.664266	0.818949	1	DUF502 domain-containing protein
G372_RS0109710	67.1186	-0.128638	-1.09326	0.461232	0.658972	1	bifunctional phosphopantothenoylcysteine decarboxylase/phosphopantothenate--cysteine ligase CoaBC
G372_RS0109715	94.2876	-0.288629	-1.22148	0.120442	0.270348	1	dUTP diphosphatase
G372_RS0109720	49.5733	0.0252409	1.01765	0.901626	0.959568	1	peptide-methionine (S)-S-oxide reductase MsrA
G372_RS0109725	75.2411	-0.0156833	-1.01093	0.938852	0.976234	1	PQQ-dependent sugar dehydrogenase
G372_RS0109730	24.6255	0.0360132	1.02528	0.877626	0.947945	1	hypothetical protein
G372_RS0109735	49.7123	0.159288	1.11674	0.357176	0.559453	1	lipid A biosynthesis acyltransferase
G372_RS0109740	119.658	0.0970094	1.06955	0.616855	0.781426	1	tetratricopeptide repeat protein
G372_RS0109745	53.4277	0.157529	1.11538	0.435802	0.632961	1	potassium transporter
G372_RS0109750	160.351	-0.0549358	-1.03881	0.712708	0.855128	1	Trk system potassium transporter TrkA
G372_RS0109755	445.194	0.273303	1.20857	0.220812	0.407977	1	sigma-54-dependent Fis family transcriptional regulator
G372_RS0109760	109.775	0.422702	1.34044	0.0130358	0.0516112	1	two-component sensor histidine kinase
G372_RS14035	149.952	0.512317	1.42634	0.00936043	0.0400993	1	hypothetical protein
G372_RS0109765	62.7921	0.64975	1.5689	0.00156928	0.00922544	1	DUF4390 domain-containing protein
G372_RS0109770	88.9739	0.673365	1.59479	8.19491e-05	0.000836744	0.222574	16S rRNA (cytosine(967)-C(5))-methyltransferase RsmB
G372_RS0109775	152.818	0.442649	1.3591	0.00968378	0.0409675	1	methionyl-tRNA formyltransferase
G372_RS0109780	401.097	0.479568	1.39433	0.00713144	0.0320679	1	peptide deformylase
G372_RS0109785	921.233	-0.486291	-1.40084	0.0512276	0.147162	1	LysM domain-containing protein
G372_RS0109790	150.549	-0.150018	-1.10958	0.397717	0.594854	1	DNA-protecting protein DprA
G372_RS0109795	279.63	0.421209	1.33905	0.0075482	0.0337186	1	DUF494 domain-containing protein
G372_RS0109800	180.191	-0.252537	-1.1913	0.164475	0.334994	1	DNA topoisomerase I
G372_RS0109805	33.4112	-0.056243	-1.03975	0.818036	0.914315	1	tRNA threonylcarbamoyladenosine biosynthesis protein RimN
[truncated: 717 more rows]

## Sheet: ALM2(T)(0.1mM vs. 0mM As(III))
Locus tag	Max group mean	Log2 fold change	Fold change	P-value	FDR P-value	Bonferroni	Protein product
F816_RS0100005	0.450832	0.769157	1.70427	0.36827	0.999724	1	type I secretion C-terminal target domain-containing protein
F816_RS0100010	1.30656	1.02104	2.02938	0.367183	0.999724	1	hypothetical protein
F816_RS0100015	0.329429	0.939657	1.91807	0.352057	0.999724	1	type I secretion C-terminal target domain-containing protein
F816_RS0100020	1.12166	-0.177647	-1.13104	0.720005	0.999724	1	GGDEF domain-containing protein
F816_RS0100025	0.76766	-2.11221	-4.32355	0.123753	0.947143	1	transglutaminase
F816_RS0100030	0.227734	-0.659885	-1.57996	0.589095	0.999724	1	channel protein TolC
F816_RS0100035	0.487032	-0.174488	-1.12856	0.780016	0.999724	1	SAM-dependent DNA methyltransferase
F816_RS13930	0.376472	-0.461985	-1.37744	0.619665	0.999724	1	hypothetical protein
F816_RS0100050	0.367576	0.131908	1.09574	0.887437	0.999724	1	hypothetical protein
F816_RS14210	1.56353	0.354166	1.27825	0.772652	0.999724	1	hypothetical protein
F816_RS0100055	0.921053	0.206774	1.1541	0.70552	0.999724	1	type I restriction endonuclease subunit R
F816_RS0100060	0.320875	0.65322	1.57267	0.674263	0.999724	1	M48 family peptidase
F816_RS0100065	0	NA	NA	NA	NA	NA	hypothetical protein
F816_RS0100070	0	NA	NA	NA	NA	NA	hypothetical protein
F816_RS0100075	0	NA	NA	NA	NA	NA	hypothetical protein
F816_RS0100080	0	NA	NA	NA	NA	NA	tRNA-Thr
F816_RS0100085	0.34884	0.508957	1.42302	0.612805	0.999724	1	DUF4102 domain-containing protein
F816_RS0100090	0.368062	1.83251	3.56156	0.502872	0.999724	1	hypothetical protein
F816_RS14215	0	NA	NA	NA	NA	NA	DNA-binding protein
F816_RS14220	0.741981	-1.4362	-2.70607	0.322795	0.999724	1	hypothetical protein
F816_RS0100095	0	NA	NA	NA	NA	NA	hypothetical protein
F816_RS0100100	0.76942	-2.72472	-6.6103	0.268346	0.992166	1	hypothetical protein
F816_RS0100105	0.402454	1.15523	2.22719	0.431941	0.999724	1	hypothetical protein
F816_RS0100110	0.203521	1.92362	3.79373	0.0314166	0.701214	1	NACHT domain-containing protein
F816_RS0100115	0.137242	1.83239	3.56128	0.502902	0.999724	1	hypothetical protein
F816_RS0100120	49.3038	-0.63095	-1.54858	0.225659	0.984184	1	tRNA-Thr
F816_RS0100125	8.71628	-0.625046	-1.54226	0.446076	0.999724	1	tRNA-Leu
F816_RS0100130	46.6279	-0.237315	-1.1788	0.174751	0.971329	1	tRNA preQ1(34) S-adenosylmethionine ribosyltransferase-isomerase QueA
F816_RS0100135	84.9406	-0.0923046	-1.06607	0.444622	0.999724	1	tRNA guanosine(34) transglycosylase Tgt
F816_RS0100140	348.811	0.174122	1.12828	0.309387	0.999724	1	preprotein translocase subunit YajC
F816_RS0100145	374.252	-0.0274534	-1.01921	0.857538	0.999724	1	protein translocase subunit SecD
F816_RS0100150	315.711	-0.0204054	-1.01424	0.848397	0.999724	1	protein translocase subunit SecF
F816_RS0100155	503.793	-0.205622	-1.15318	0.131504	0.947143	1	DUF302 domain-containing protein
F816_RS0100160	77.7282	-0.0497911	-1.03512	0.74794	0.999724	1	NlpC/P60 family protein
F816_RS0100165	140.668	0.0808651	1.05765	0.490899	0.999724	1	hypothetical protein
F816_RS0100170	125.351	0.0369535	1.02595	0.737226	0.999724	1	hypothetical protein
F816_RS0100175	39.164	0.0361389	1.02537	0.765947	0.999724	1	penicillin-binding protein 1B
F816_RS0100180	26.5113	-0.0252497	-1.01766	0.901246	0.999724	1	hypothetical protein
F816_RS0100185	32.1916	-0.117915	-1.08517	0.36316	0.999724	1	ATP-dependent DNA helicase
F816_RS0100190	25.5063	0.0225037	1.01572	0.910668	0.999724	1	tRNA (adenosine(37)-N6)-threonylcarbamoyltransferase complex dimerization subunit type 1 TsaB
F816_RS0100195	46.2506	-0.0589566	-1.04171	0.736991	0.999724	1	tRNA pseudouridine(13) synthase TruD
F816_RS0100200	692.696	-0.0260197	-1.0182	0.807456	0.999724	1	PAS sensor domain-containing protein
F816_RS0100205	8050.04	0.0918194	1.06571	0.526713	0.999724	1	DUF3365 domain-containing protein
F816_RS0100210	159.371	-0.122397	-1.08854	0.416048	0.999724	1	DNA mismatch repair protein MutS
F816_RS0100215	355.414	-0.0279773	-1.01958	0.794415	0.999724	1	5'/3'-nucleotidase SurE
F816_RS0100220	133.294	-0.0310862	-1.02178	0.798347	0.999724	1	protein-L-isoaspartate(D-aspartate) O-methyltransferase
F816_RS0100225	76.5869	-0.172329	-1.12688	0.223382	0.984184	1	DedA family protein
F816_RS0100230	112.626	-0.0907646	-1.06493	0.54289	0.999724	1	LysM peptidoglycan-binding domain-containing protein
F816_RS0100235	553.596	-0.00136994	-1.00095	0.989863	0.999724	1	RNA polymerase sigma factor RpoS
F816_RS0100240	517.658	-0.0649066	-1.04602	0.55685	0.999724	1	hypothetical protein
F816_RS0100245	181.114	0.0558153	1.03945	0.608635	0.999724	1	alanine transaminase
F816_RS0100250	136.712	-0.0463988	-1.03268	0.676379	0.999724	1	homoserine dehydrogenase
F816_RS0100255	189.261	-5.02819e-05	-1.00003	0.999633	0.999724	1	threonine synthase
F816_RS0100260	97.8528	0.0439806	1.03095	0.723883	0.999724	1	hypothetical protein
F816_RS0100265	176.447	-0.0125036	-1.0087	0.909383	0.999724	1	GTP cyclohydrolase II RibA
F816_RS0100270	129.669	0.0421354	1.02964	0.735892	0.999724	1	creatininase
F816_RS0100275	43.6703	-0.0253672	-1.01774	0.877787	0.999724	1	FkbM family methyltransferase
F816_RS0100280	84.3621	-0.0637757	-1.0452	0.59491	0.999724	1	PDZ domain-containing protein
F816_RS0100285	75.8118	-0.0348575	-1.02446	0.758391	0.999724	1	hypothetical protein
F816_RS0100290	102.752	0.157038	1.115	0.267862	0.992166	1	HIT domain-containing protein
F816_RS0100295	1722.65	0.111442	1.08031	0.401942	0.999724	1	hypothetical protein
F816_RS0100300	69.2252	-0.0415286	-1.0292	0.761916	0.999724	1	SDR family oxidoreductase
F816_RS0100305	211.861	-0.1036	-1.07445	0.464789	0.999724	1	DUF1538 domain-containing protein
F816_RS0100310	369.562	-0.038031	-1.02671	0.741674	0.999724	1	hypothetical protein
F816_RS0100315	523.553	-0.110385	-1.07952	0.315661	0.999724	1	CBS domain-containing protein
F816_RS0100320	453.731	-0.0674838	-1.04789	0.58187	0.999724	1	sensor domain-containing diguanylate cyclase
F816_RS0100325	820.205	-0.0179425	-1.01251	0.903189	0.999724	1	class I SAM-dependent methyltransferase
F816_RS0100330	235.536	-0.00372027	-1.00258	0.975044	0.999724	1	phosphomannomutase/phosphoglucomutase
F816_RS0100335	140.975	-0.036742	-1.02579	0.738332	0.999724	1	mannose-1-phosphate guanylyltransferase/mannose-6-phosphate isomerase
F816_RS0100340	262.158	-0.023943	-1.01673	0.835215	0.999724	1	GDP-mannose 4,6-dehydratase
F816_RS0100345	150.56	-0.142579	-1.10388	0.211495	0.984184	1	GDP-L-fucose synthase
F816_RS0100350	102.73	-0.212546	-1.15873	0.0763043	0.907065	1	glycosyl transferase
F816_RS0100355	0.48292	0.653045	1.57248	0.674346	0.999724	1	nucleotidyltransferase domain-containing protein
F816_RS0100360	0.462515	2.60892	6.10045	0.319337	0.999724	1	DUF86 domain-containing protein
F816_RS0100365	9.37717	0.192422	1.14268	0.288095	0.992203	1	error-prone DNA polymerase
F816_RS0100370	57.2011	-0.0825957	-1.05892	0.513223	0.999724	1	cardiolipin synthase B
F816_RS0100375	54.1459	0.118857	1.08587	0.450112	0.999724	1	hypothetical protein
F816_RS0100380	14.2583	-0.364575	-1.2875	0.161168	0.958905	1	SPOR domain-containing protein
F816_RS0100385	3.32733	-0.253776	-1.19232	0.621025	0.999724	1	class I SAM-dependent methyltransferase
F816_RS0100390	14.3571	-0.547179	-1.46123	0.0897953	0.907065	1	DUF429 domain-containing protein
F816_RS0100395	77.0549	-0.0458931	-1.03232	0.740918	0.999724	1	cyclopropane-fatty-acyl-phospholipid synthase
F816_RS0100400	67.0493	-0.216764	-1.16212	0.0771804	0.907065	1	FAD binding domain-containing protein
F816_RS0100405	577.163	0.0930358	1.06661	0.625646	0.999724	1	tRNA-Val
F816_RS0100410	69.1553	0.180594	1.13335	0.17065	0.969573	1	phospholipase D family protein
F816_RS0100415	102.162	0.136679	1.09937	0.304737	0.999724	1	zinc-ribbon domain-containing protein
F816_RS0100420	34.4115	0.239672	1.18072	0.12528	0.947143	1	NAD(P)/FAD-dependent oxidoreductase
F816_RS0100425	367.522	0.00324167	1.00225	0.976651	0.999724	1	fructose-bisphosphate aldolase class I
F816_RS0100430	284.285	-0.0829246	-1.05916	0.556316	0.999724	1	thiosulfohydrolase SoxB
F816_RS0100435	30.7481	-0.0516553	-1.03645	0.766867	0.999724	1	23S rRNA (cytidine(2498)-2'-O)-methyltransferase RlmM
F816_RS0100440	0.597731	-0.924341	-1.89782	0.548642	0.999724	1	DUF1622 domain-containing protein
F816_RS0100445	0.625496	0.653099	1.57254	0.674324	0.999724	1	addiction module antidote protein, HigA family
F816_RS0100450	0.767468	-2.72476	-6.61052	0.268336	0.992166	1	plasmid maintenance system killer protein
F816_RS0100455	74.1648	-0.0335254	-1.02351	0.767727	0.999724	1	SAM-dependent DNA methyltransferase
F816_RS13935	12.3736	-0.118058	-1.08527	0.564107	0.999724	1	restriction endonuclease subunit S
F816_RS0100465	4.98013	0.00310872	1.00216	0.992316	0.999724	1	DUF4357 domain-containing protein
F816_RS0100470	0.327538	1.83242	3.56134	0.502895	0.999724	1	hypothetical protein
F816_RS14235	0	NA	NA	NA	NA	NA	killer suppression protein HigA
F816_RS0100475	0.313894	1.52663	2.88112	0.282997	0.992203	1	helix-turn-helix domain-containing protein
F816_RS0100480	35.9014	-0.269341	-1.20526	0.042486	0.786253	1	type I restriction endonuclease subunit R
F816_RS0100485	0.253486	1.83242	3.56134	0.502895	0.999724	1	hypothetical protein
F816_RS0100490	0	NA	NA	NA	NA	NA	hypothetical protein
F816_RS0100500	0.108709	-1.92385	-3.79435	0.457923	0.999724	1	DUF4328 domain-containing protein
F816_RS0100505	0.456793	1.26592	2.4048	0.251007	0.992166	1	DUF4172 domain-containing protein
F816_RS0100510	0.388846	-0.123396	-1.0893	0.943514	0.999724	1	toxin
F816_RS0100515	0	NA	NA	NA	NA	NA	hypothetical protein
F816_RS0100520	0.668689	1.02116	2.02955	0.36606	0.999724	1	DUF480 domain-containing protein
F816_RS13945	0.689111	0.0122524	1.00853	0.987241	0.999724	1	DNA polymerase IV
F816_RS0100530	75.6079	0.0847721	1.06052	0.617758	0.999724	1	secondary thiamine-phosphate synthase enzyme
ssrA	162631	0.103952	1.07471	0.56274	0.999724	1	NA
F816_RS0100535	119.805	-0.134973	-1.09807	0.333856	0.999724	1	phosphoribosylformylglycinamidine synthase
F816_RS0100540	82.1131	0.015412	1.01074	0.912257	0.999724	1	hypothetical protein
F816_RS0100550	54.6145	-0.296201	-1.22791	0.0203655	0.602145	1	sigma-54-dependent Fis family transcriptional regulator
F816_RS0100555	142.244	-0.474829	-1.38975	0.000878516	0.15369	1	flagellar hook-basal body complex protein FliE
F816_RS0100560	107.531	-0.12797	-1.09276	0.251107	0.992166	1	flagellar M-ring protein FliF
F816_RS0100565	244.588	-0.135818	-1.09872	0.316084	0.999724	1	flagellar motor switch protein FliG
F816_RS0100570	153.475	-0.00538901	-1.00374	0.963418	0.999724	1	hypothetical protein
fliI	94.6385	-0.139412	-1.10146	0.293561	0.992203	1	NA
F816_RS0100580	89.0735	0.00088614	1.00061	0.995855	0.999724	1	flagellar export protein FliJ
F816_RS0100585	73.5145	-0.0055888	-1.00388	0.963937	0.999724	1	flagellar hook-length control protein FliK
F816_RS0100590	189.412	-0.423131	-1.34083	0.00568324	0.350414	1	hypothetical protein
F816_RS0100595	164.341	-0.477243	-1.39208	0.000903393	0.15369	1	flagellar motor switch protein FliM
F816_RS0100600	67.1717	-0.0572836	-1.0405	0.689417	0.999724	1	flagellar motor switch protein FliN
F816_RS0100605	30.894	-0.424086	-1.34172	0.0528506	0.839121	1	flagellar biosynthetic protein FliO
F816_RS0100610	48.3	-0.434743	-1.35167	0.00462127	0.331029	1	flagellar biosynthetic protein FliP
F816_RS0100615	13.3347	-0.363394	-1.28645	0.365642	0.999724	1	flagellar biosynthetic protein FliQ
F816_RS0100620	53.3324	-0.199795	-1.14854	0.167815	0.969573	1	flagellar biosynthetic protein FliR
F816_RS0100625	59.9093	-0.307448	-1.23752	0.0176872	0.602145	1	flagellar biosynthesis protein FlhB
F816_RS0100630	53.0702	-0.236518	-1.17815	0.102689	0.944321	1	flagellar biosynthesis protein FlhA
F816_RS0100635	192.256	-0.11518	-1.08311	0.288385	0.992203	1	flagellar biosynthesis protein FlhF
F816_RS0100640	195.051	-0.16688	-1.12263	0.139559	0.950083	1	MinD/ParA family protein
fliA	101.267	-0.0894728	-1.06398	0.473462	0.999724	1	NA
F816_RS0100650	551.061	-0.128231	-1.09295	0.243379	0.992166	1	chemotaxis protein CheY
F816_RS0100655	290.005	-0.233401	-1.1756	0.0331736	0.711013	1	protein phosphatase CheZ
F816_RS0100660	407.188	-0.302605	-1.23337	0.00318163	0.297369	1	chemotaxis protein CheA
F816_RS0100665	143.122	-0.212569	-1.15875	0.0605427	0.865234	1	chemotaxis response regulator protein-glutamate methylesterase
motC	191.398	-0.335291	-1.26163	0.00366873	0.302614	1	NA
F816_RS0100675	120.469	-0.141896	-1.10335	0.263092	0.992166	1	flagellar motor protein MotB
F816_RS0100680	173.732	-0.170905	-1.12576	0.136784	0.950083	1	ParA family protein
F816_RS0100685	142.124	-0.068807	-1.04885	0.564449	0.999724	1	hypothetical protein
F816_RS0100690	594.689	-0.268881	-1.20487	0.0124562	0.574675	1	chemotaxis protein CheW
F816_RS0100695	293.912	-0.133349	-1.09684	0.321143	0.999724	1	hypothetical protein
F816_RS0100700	118.534	-0.00771573	-1.00536	0.954558	0.999724	1	DUF2802 domain-containing protein
F816_RS0100705	103.441	0.333049	1.25967	0.0392441	0.766854	1	hypothetical protein
F816_RS0100710	45.0968	0.0503853	1.03554	0.702699	0.999724	1	flagellar hook-length control protein FliK
F816_RS0100715	209.249	0.176636	1.13025	0.13984	0.950083	1	low molecular weight phosphotyrosine protein phosphatase
F816_RS0100720	229.706	0.0101111	1.00703	0.941243	0.999724	1	ribonuclease E/G
F816_RS0100725	106.231	0.131151	1.09517	0.270566	0.992166	1	RluA family pseudouridine synthase
F816_RS0100730	108.254	-0.108639	-1.07821	0.387353	0.999724	1	hypothetical protein
F816_RS0100735	288.626	-0.0351419	-1.02466	0.743188	0.999724	1	S49 family peptidase
F816_RS0100740	118.222	0.202128	1.15039	0.126974	0.947143	1	hypothetical protein
F816_RS0100745	46.1728	0.14318	1.10434	0.204174	0.982959	1	transcription-repair coupling factor
F816_RS0100750	96.1184	-0.215766	-1.16132	0.0808235	0.907065	1	apolipoprotein acyltransferase
F816_RS0100755	242.957	-0.0157251	-1.01096	0.893461	0.999724	1	agmatine deiminase family protein
F816_RS0100760	415.624	0.0320549	1.02247	0.776524	0.999724	1	hypothetical protein
F816_RS0100765	130.804	-0.0763603	-1.05435	0.496827	0.999724	1	lipoprotein-releasing system transmembrane subunit LolC
F816_RS0100770	91.0248	-0.261849	-1.19901	0.0447253	0.804329	1	ABC transporter
F816_RS0100775	144.61	-0.0658452	-1.0467	0.642822	0.999724	1	DUF2062 domain-containing protein
F816_RS0100780	10.7292	-0.145802	-1.10635	0.44045	0.999724	1	DNA internalization-related competence protein ComEC/Rec2
F816_RS0100785	205.225	0.154576	1.11309	0.157801	0.958905	1	S-methyl-5-thioribose-1-phosphate isomerase
F816_RS0100790	653.907	-0.10003	-1.0718	0.539487	0.999724	1	DNA gyrase subunit A
F816_RS0100795	661.878	-0.0706959	-1.05022	0.552676	0.999724	1	3-phosphoserine/phosphohydroxythreonine transaminase
F816_RS0100800	578.343	-0.203935	-1.15184	0.0578903	0.862759	1	3-phosphoglycerate dehydrogenase
F816_RS0100805	210.759	-0.184118	-1.13612	0.0911825	0.907065	1	prephenate dehydratase
F816_RS0100810	125.044	-0.103105	-1.07408	0.365762	0.999724	1	histidinol-phosphate transaminase
F816_RS0100815	69.3079	-0.0709379	-1.0504	0.586662	0.999724	1	prephenate dehydrogenase/arogenate dehydrogenase family protein
F816_RS0100820	122.124	-0.111086	-1.08004	0.324774	0.999724	1	3-phosphoshikimate 1-carboxyvinyltransferase
F816_RS0100825	250.667	0.0934402	1.06691	0.519142	0.999724	1	(d)CMP kinase
F816_RS0100830	1799.77	0.0354128	1.02485	0.841872	0.999724	1	30S ribosomal protein S1
F816_RS0100835	126.324	-0.207138	-1.1544	0.163401	0.960703	1	integration host factor subunit beta
F816_RS0100840	43.2017	-0.0726331	-1.05163	0.720696	0.999724	1	DUF1049 domain-containing protein
F816_RS0100845	57.8752	-0.130408	-1.0946	0.305297	0.999724	1	hypothetical protein
F816_RS0100850	68.1769	-0.134883	-1.098	0.327956	0.999724	1	orotidine-5'-phosphate decarboxylase
F816_RS0100855	169.785	-0.0645107	-1.04573	0.712481	0.999724	1	competence protein ComEA
F816_RS0100860	246.589	-0.232893	-1.17519	0.0340796	0.714557	1	UTP--glucose-1-phosphate uridylyltransferase
F816_RS0100865	105.721	-0.0713202	-1.05068	0.571877	0.999724	1	DUF1751 domain-containing protein
F816_RS0100870	100.509	-0.0616961	-1.04369	0.581503	0.999724	1	dihydroxy-acid dehydratase
F816_RS0100875	117.389	-0.123177	-1.08913	0.402807	0.999724	1	heat shock protein HspQ
F816_RS0100880	126.169	0.00829738	1.00577	0.955205	0.999724	1	NUDIX hydrolase
F816_RS0100885	169.882	0.0744837	1.05298	0.525107	0.999724	1	L-fuculose-phosphate aldolase
F816_RS0100890	1330.92	-0.091047	-1.06514	0.499324	0.999724	1	cytochrome c
F816_RS0100895	320.797	-0.106391	-1.07653	0.408823	0.999724	1	cytochrome C
F816_RS0100900	161.844	0.0256258	1.01792	0.925328	0.999724	1	tRNA-Asn
F816_RS0100905	148.194	-0.0275096	-1.01925	0.804757	0.999724	1	pyridoxal phosphate-dependent aminotransferase
F816_RS0100910	181.154	0.0803115	1.05725	0.548268	0.999724	1	excinuclease ABC subunit UvrB
F816_RS0100915	112.963	-0.0192259	-1.01342	0.868988	0.999724	1	beta-N-acetylhexosaminidase
F816_RS0100920	1786.93	0.0965916	1.06924	0.61277	0.999724	1	peroxiredoxin
F816_RS0100925	117.646	-0.00853908	-1.00594	0.959862	0.999724	1	hypoxanthine-guanine phosphoribosyltransferase
F816_RS0100930	105.401	0.00687003	1.00477	0.961943	0.999724	1	S-methyl-5'-thioinosine phosphorylase
F816_RS0100935	60.5743	0.169044	1.12431	0.172945	0.971329	1	adenosylmethionine--8-amino-7-oxononanoate transaminase
F816_RS0100940	9.17057	-0.00614279	-1.00427	0.976569	0.999724	1	lysine 2,3-aminomutase
F816_RS0100945	116.833	0.071682	1.05094	0.610377	0.999724	1	aminotransferase class V-fold PLP-dependent enzyme
F816_RS0100950	520.545	0.0219364	1.01532	0.843589	0.999724	1	pilus biogenesis protein PilZ
F816_RS0100955	65.7002	-0.155613	-1.1139	0.288698	0.992203	1	DNA-directed DNA polymerase
F816_RS0100960	118.901	-0.0782688	-1.05575	0.530439	0.999724	1	dTMP kinase
F816_RS0100965	133.984	0.00455745	1.00316	0.968151	0.999724	1	endolytic transglycosylase MltG
F816_RS0100970	42.7242	-0.108278	-1.07794	0.512682	0.999724	1	hypothetical protein
F816_RS0100975	72.0256	-0.0595777	-1.04216	0.619689	0.999724	1	hypothetical protein
F816_RS0100980	650.476	-0.107665	-1.07748	0.293791	0.992203	1	beta-ketoacyl-acyl-carrier-protein] synthase I
F816_RS0100985	2964.22	-0.0246396	-1.01723	0.855648	0.999724	1	acyl carrier protein
fabG	370.467	-0.0190643	-1.0133	0.88362	0.999724	1	NA
F816_RS0100995	321.444	0.331502	1.25832	0.0095153	0.492649	1	acyl-carrier-protein] S-malonyltransferase
F816_RS0101000	486.839	0.110634	1.0797	0.544361	0.999724	1	translation initiation factor IF-1
F816_RS0101005	1456.99	-0.0184659	-1.01288	0.896309	0.999724	1	ATP-dependent Clp protease ATP-binding subunit ClpA
F816_RS0101010	1419.35	-0.0084398	-1.00587	0.961376	0.999724	1	ATP-dependent Clp protease adapter ClpS
F816_RS0101015	1482.91	0.0905753	1.06479	0.579265	0.999724	1	NADP-dependent isocitrate dehydrogenase
F816_RS0101020	124.864	0.117062	1.08452	0.376469	0.999724	1	NUDIX domain-containing protein
F816_RS0101025	83.4712	0.0804129	1.05732	0.568356	0.999724	1	tRNA 2-thiouridine(34) synthase MnmA
F816_RS0101030	203.738	-0.0561718	-1.0397	0.626586	0.999724	1	lysogenization regulator HflD
F816_RS0101035	378.216	0.0964027	1.0691	0.343992	0.999724	1	aconitate hydratase AcnA
F816_RS0101040	680.028	-0.0219892	-1.01536	0.839961	0.999724	1	hypothetical protein
F816_RS0101045	238.988	-0.030914	-1.02166	0.778722	0.999724	1	HDOD domain-containing protein
F816_RS0101050	205.139	-0.247174	-1.18688	0.0254818	0.666102	1	bifunctional diguanylate cyclase/phosphodiesterase
aspA	376.717	0.0837325	1.05976	0.583518	0.999724	1	NA
F816_RS0101060	58.496	0.177813	1.13117	0.366627	0.999724	1	adenylosuccinate lyase
F816_RS0101065	42.7351	-0.0685973	-1.0487	0.673147	0.999724	1	cupin domain-containing protein
F816_RS0101070	72.1022	-0.00081215	-1.00056	0.994865	0.999724	1	tRNA dihydrouridine(20/20a) synthase DusA
F816_RS0101075	111.829	-0.103969	-1.07473	0.356584	0.999724	1	Glu/Leu/Phe/Val dehydrogenase
F816_RS0101080	171.82	0.113802	1.08208	0.294688	0.992203	1	leucyl aminopeptidase family protein
F816_RS0101085	228.104	0.193763	1.14374	0.0766449	0.907065	1	ABC transporter ATP-binding protein
F816_RS0101090	127.15	-0.0114913	-1.008	0.923328	0.999724	1	ABC transporter permease
F816_RS0101095	531.919	0.161827	1.1187	0.114445	0.947143	1	peptidase M23
F816_RS0101100	28.674	0.0251039	1.01755	0.851351	0.999724	1	FAD-dependent oxidoreductase
F816_RS0101105	151.745	-0.0709018	-1.05037	0.58456	0.999724	1	PAS domain S-box protein
F816_RS0101110	88.2461	0.319178	1.24762	0.105535	0.947143	1	GIY-YIG nuclease family protein
F816_RS0101115	101.619	0.0511762	1.03611	0.831673	0.999724	1	tRNA-Leu
F816_RS0101120	159.984	-0.249502	-1.1888	0.0196309	0.602145	1	hypothetical protein
F816_RS0101125	272.981	-0.129817	-1.09415	0.249594	0.992166	1	LemA family protein
F816_RS0101130	77.3363	-0.00393714	-1.00273	0.975563	0.999724	1	chemotaxis protein MotA
F816_RS0101135	21.9817	-0.0662236	-1.04697	0.718072	0.999724	1	hypothetical protein
F816_RS0101140	39.7442	-0.121505	-1.08787	0.41252	0.999724	1	HPP family protein
F816_RS0101145	18.1903	0.034289	1.02405	0.958613	0.999724	1	tRNA-Arg
F816_RS0101150	371.799	0.0905919	1.06481	0.479489	0.999724	1	hypothetical protein
F816_RS0101155	68.3779	0.136066	1.0989	0.397052	0.999724	1	arylesterase
F816_RS0101160	74.2637	0.0693544	1.04925	0.605384	0.999724	1	ABC transporter ATP-binding protein
F816_RS0101165	36.4486	-0.197523	-1.14673	0.105648	0.947143	1	ABC transporter permease
F816_RS0101170	58.2825	0.0354654	1.02489	0.792364	0.999724	1	undecaprenyl-diphosphate phosphatase
F816_RS0101175	94.5746	-0.581726	-1.49664	1.05691e-06	0.000719224	0.0028769	methyl-accepting chemotaxis protein
F816_RS0101180	497.496	0.197939	1.14706	0.0711099	0.907065	1	transcriptional regulator
F816_RS0101185	63.4785	0.125396	1.09081	0.336608	0.999724	1	hypothetical protein
F816_RS0101190	84.5812	-0.0179034	-1.01249	0.886308	0.999724	1	mechanosensitive ion channel family protein
F816_RS0101195	130.029	0.124785	1.09034	0.293666	0.992203	1	hypothetical protein
F816_RS0101200	14.4339	0.0331826	1.02327	0.879584	0.999724	1	radical SAM protein
F816_RS0101205	20.9722	0.0979076	1.07022	0.698706	0.999724	1	DUF1992 domain-containing protein
F816_RS0101210	101.116	-0.217169	-1.16245	0.0497803	0.828639	1	GGDEF-domain containing protein
F816_RS0101215	130.628	0.0505476	1.03566	0.695887	0.999724	1	hypothetical protein
F816_RS0101220	202.584	0.0855427	1.06109	0.435339	0.999724	1	dihydroorotase
F816_RS0101225	26.7236	-0.0289345	-1.02026	0.920436	0.999724	1	DUF167 domain-containing protein
F816_RS0101230	202.583	-0.211181	-1.15764	0.0638326	0.870472	1	methyltransferase domain-containing protein
F816_RS0101235	87.5843	-0.00300623	-1.00209	0.982136	0.999724	1	hypothetical protein
F816_RS0101240	97.4615	0.237709	1.17912	0.121106	0.947143	1	alpha/beta hydrolase
relA	85.9754	0.224542	1.16841	0.0435493	0.795579	1	NA
F816_RS0101250	0.372812	-1.9238	-3.7942	0.457937	0.999724	1	hypothetical protein
F816_RS0101255	1.24423	0.509194	1.42325	0.612636	0.999724	1	hypothetical protein
F816_RS0101260	135.571	-0.237626	-1.17905	0.0777691	0.907065	1	flagella export chaperone FliS
F816_RS0101265	0.731775	-0.173094	-1.12747	0.802839	0.999724	1	hypothetical protein
F816_RS0101270	2047.01	-0.293537	-1.22564	0.0194581	0.602145	1	flagellar biosynthesis protein FlaG
F816_RS0101275	1151.13	-0.303322	-1.23398	0.0607836	0.865234	1	flagellin
F816_RS0101280	0.94828	1.15511	2.22702	0.431992	0.999724	1	hypothetical protein
F816_RS0101285	0.169486	1.83239	3.56128	0.502902	0.999724	1	hypothetical protein
F816_RS0101290	5.97515	-0.973901	-1.96414	0.0266084	0.67063	1	YIP1 family protein
F816_RS0101300	28.9453	-0.15468	-1.11317	0.371754	0.999724	1	adenosylcobinamide-GDP ribazoletransferase
F816_RS14260	5.35734	0.461471	1.37695	0.454772	0.999724	1	hypothetical protein
F816_RS0101310	26.9324	-0.255367	-1.19364	0.21312	0.984184	1	histidine phosphatase family protein
F816_RS0101315	22.9303	0.0577131	1.04081	0.7272	0.999724	1	nicotinate-nucleotide--dimethylbenzimidazole phosphoribosyltransferase
F816_RS0101320	36.1071	0.0212751	1.01486	0.921033	0.999724	1	bifunctional adenosylcobinamide kinase/adenosylcobinamide-phosphate guanylyltransferase
F816_RS0101325	66.2918	0.0576911	1.0408	0.62973	0.999724	1	cobyric acid synthase
F816_RS0101330	35.5294	0.0323391	1.02267	0.826217	0.999724	1	threonine-phosphate decarboxylase
F816_RS0101335	57.0554	-0.241177	-1.18196	0.0792313	0.907065	1	cobalamin biosynthesis protein
F816_RS0101340	61.1447	-0.0203411	-1.0142	0.887998	0.999724	1	5,6-dimethylbenzimidazole synthase
F816_RS0101345	87.8939	0.0154118	1.01074	0.90198	0.999724	1	cobalamin-binding protein
F816_RS0101350	18.5353	-0.424923	-1.3425	0.0410918	0.766854	1	iron ABC transporter permease
F816_RS0101355	24.351	-0.000978563	-1.00068	0.995489	0.999724	1	ABC transporter ATP-binding protein
F816_RS0101360	37.2163	-0.0918572	-1.06574	0.66707	0.999724	1	hypothetical protein
F816_RS0101365	118.963	0.0605778	1.04288	0.610758	0.999724	1	pirin family protein
F816_RS0101370	48.8301	0.0894268	1.06395	0.680967	0.999724	1	hypothetical protein
F816_RS0101375	107.888	-0.206694	-1.15404	0.127112	0.947143	1	2-C-methyl-D-erythritol 2,4-cyclodiphosphate synthase
F816_RS0101380	95.2177	-0.0843732	-1.06023	0.506035	0.999724	1	2-C-methyl-D-erythritol 4-phosphate cytidylyltransferase
F816_RS0101385	91.3265	-0.0103707	-1.00721	0.943373	0.999724	1	cell division protein FtsB
F816_RS0101390	414.777	-0.0810575	-1.05779	0.517352	0.999724	1	phosphopyruvate hydratase
F816_RS0101395	245.84	-0.0655003	-1.04645	0.550843	0.999724	1	3-deoxy-8-phosphooctulonate synthase
pyrG	636.665	-0.0277728	-1.01944	0.82482	0.999724	1	NA
F816_RS0101405	148.713	-0.151688	-1.11087	0.161739	0.958905	1	hypothetical protein
F816_RS0101410	491.651	-0.0659932	-1.04681	0.53026	0.999724	1	GGDEF domain-containing protein
F816_RS0101415	717.909	-0.0509472	-1.03594	0.6347	0.999724	1	DUF1987 domain-containing protein
F816_RS0101420	559.756	0.00217249	1.00151	0.987528	0.999724	1	hypothetical protein
F816_RS0101425	557.459	0.0131205	1.00914	0.92561	0.999724	1	hypothetical protein
F816_RS0101430	27.139	-0.00318974	-1.00221	0.985663	0.999724	1	tRNA lysidine(34) synthetase TilS
F816_RS0101435	347.621	0.0179212	1.0125	0.899977	0.999724	1	acetyl-CoA carboxylase carboxyltransferase subunit alpha
F816_RS0101440	141.561	-0.000660332	-1.00046	0.995831	0.999724	1	DNA polymerase III subunit alpha
F816_RS0101445	41.5296	0.282941	1.21667	0.114378	0.947143	1	ribonuclease HII
F816_RS0101450	138.929	0.0874197	1.06247	0.443355	0.999724	1	gfo/Idh/MocA family oxidoreductase
F816_RS0101455	174.969	0.0288566	1.0202	0.793519	0.999724	1	DegT/DnrJ/EryC1/StrS family aminotransferase
F816_RS0101460	81.2065	-0.018599	-1.01298	0.877155	0.999724	1	lipid-A-disaccharide synthase
F816_RS0101465	244.229	-0.190654	-1.14128	0.0859812	0.907065	1	acyl-ACP--UDP-N-acetylglucosamine O-acyltransferase
F816_RS0101470	683.251	-0.214805	-1.16055	0.114337	0.947143	1	3-hydroxyacyl-acyl-carrier-protein] dehydratase FabZ
F816_RS0101475	166.954	-0.0553442	-1.03911	0.62091	0.999724	1	UDP-3-O-(3-hydroxymyristoyl)glucosamine N-acyltransferase
F816_RS0101480	177.025	-0.134023	-1.09735	0.334507	0.999724	1	membrane protein
F816_RS0101485	397.235	-0.106714	-1.07677	0.296363	0.992252	1	outer membrane protein assembly factor BamA
F816_RS0101490	132.369	-0.073153	-1.05201	0.510785	0.999724	1	RIP metalloprotease RseP
F816_RS0101495	122.2	-0.151937	-1.11106	0.182622	0.974704	1	1-deoxy-D-xylulose-5-phosphate reductoisomerase
F816_RS0101500	82.2464	0.042125	1.02963	0.739819	0.999724	1	phosphatidate cytidylyltransferase
F816_RS0101505	182.916	-0.0607594	-1.04301	0.595909	0.999724	1	di-trans,poly-cis-decaprenylcistransferase
F816_RS0101510	854.08	-0.0550074	-1.03886	0.689057	0.999724	1	ribosome recycling factor
F816_RS0101515	580.37	-0.0388226	-1.02728	0.781407	0.999724	1	UMP kinase
F816_RS0101520	1267.77	-0.0733658	-1.05217	0.568762	0.999724	1	elongation factor Ts
F816_RS0101525	1188.3	0.0470266	1.03313	0.750424	0.999724	1	30S ribosomal protein S2
F816_RS0101530	701.973	0.0658059	1.04667	0.609547	0.999724	1	type I methionyl aminopeptidase
F816_RS0101535	127.758	-0.0303147	-1.02123	0.774682	0.999724	1	protein-PII] uridylyltransferase
F816_RS0101540	53.6798	-0.148877	-1.10871	0.377388	0.999724	1	membrane protein
F816_RS0101545	56.8508	-0.493088	-1.40745	0.000275671	0.0625314	0.750377	hypothetical protein
F816_RS0101550	19.2538	-0.216764	-1.16212	0.323729	0.999724	1	hypothetical protein
F816_RS0101555	79.0967	0.00745106	1.00518	0.945513	0.999724	1	sensor domain-containing diguanylate cyclase
F816_RS0101560	70.393	-0.00107157	-1.00074	0.993811	0.999724	1	NAD(P)H:quinone oxidoreductase
F816_RS0101565	66.7582	-0.0207596	-1.01449	0.908713	0.999724	1	DoxX family protein
F816_RS0101570	25.2908	0.214261	1.16011	0.232985	0.992166	1	N-ethylammeline chlorohydrolase
F816_RS0101575	149.835	-0.0225388	-1.01575	0.847767	0.999724	1	bifunctional 2-polyprenyl-6-hydroxyphenol methylase/3-demethylubiquinol 3-O-methyltransferase UbiG
F816_RS0101580	110.849	-0.0819475	-1.05845	0.632139	0.999724	1	phosphoglycolate phosphatase
F816_RS0101585	126.952	-0.0425808	-1.02995	0.766851	0.999724	1	squalene synthase HpnC
F816_RS0101590	459.425	-5.60645e-05	-1.00004	0.999724	0.999724	1	DUF2283 domain-containing protein
F816_RS14270	979.795	-0.0432471	-1.03043	0.7556	0.999724	1	hypothetical protein
F816_RS0101595	361.468	-0.0787883	-1.05613	0.597171	0.999724	1	oxygen-independent coproporphyrinogen III oxidase
F816_RS0101600	68.0173	0.143524	1.1046	0.278179	0.992203	1	squalene synthase HpnD
F816_RS0101605	13.6894	0.00463287	1.00322	0.981487	0.999724	1	FAD-dependent oxidoreductase
F816_RS0101610	263.399	0.0848576	1.06058	0.439086	0.999724	1	oxoacyl-ACP reductase
F816_RS0101615	92.956	0.159171	1.11665	0.146573	0.950083	1	YgiQ family radical SAM protein
F816_RS0101620	290.071	0.0106989	1.00744	0.926926	0.999724	1	globin
F816_RS13960	1.07759	3.11092	8.63935	0.226245	0.984184	1	hypothetical protein
F816_RS0101630	128.109	-0.0100222	-1.00697	0.927391	0.999724	1	glutamate synthase
F816_RS0101635	153.147	0.106021	1.07626	0.37621	0.999724	1	pyridoxamine 5'-phosphate oxidase
F816_RS0101640	187.543	0.102813	1.07387	0.652398	0.999724	1	tRNA-Ser
F816_RS0101645	23.3512	-0.833941	-1.78255	0.189813	0.982959	1	tRNA-Val
F816_RS0101650	335.392	-0.170316	-1.1253	0.279435	0.992203	1	tRNA-Ser
F816_RS14275	57.0694	-0.241368	-1.18211	0.445322	0.999724	1	RtT sRNA
F816_RS0101655	197.827	-0.0853663	-1.06096	0.582525	0.999724	1	STAS domain-containing protein
F816_RS0101660	1463.55	0.0281453	1.0197	0.825043	0.999724	1	BAX inhibitor (BI)-1/YccA family protein
F816_RS0101665	36.7349	-0.108801	-1.07833	0.484042	0.999724	1	hypothetical protein
F816_RS0101670	28.6829	0.34293	1.26833	0.336074	0.999724	1	hypothetical protein
F816_RS0101675	23.0251	0.105998	1.07624	0.596877	0.999724	1	hypothetical protein
F816_RS0101680	61.4127	0.0689582	1.04896	0.645436	0.999724	1	hypothetical protein
F816_RS0101685	319.142	-0.0720928	-1.05124	0.600543	0.999724	1	hypothetical protein
F816_RS0101690	70.0828	0.0177341	1.01237	0.911571	0.999724	1	DUF423 domain-containing protein
F816_RS0101695	359.826	-0.0299435	-1.02097	0.797764	0.999724	1	iron donor protein CyaY
F816_RS0101700	251.754	-0.164335	-1.12065	0.167606	0.969573	1	hypothetical protein
F816_RS0101705	243.899	-0.0182242	-1.01271	0.866266	0.999724	1	thioredoxin
F816_RS0101710	181.546	-0.0535596	-1.03782	0.659213	0.999724	1	serine--tRNA ligase
F816_RS0101715	56.1206	-0.109151	-1.07859	0.520624	0.999724	1	fluoride efflux transporter CrcB
F816_RS0101720	238.386	0.133846	1.09722	0.37549	0.999724	1	FAD-binding oxidoreductase
F816_RS0101725	53.5007	-0.0831403	-1.05932	0.541205	0.999724	1	hypothetical protein
F816_RS0101730	19.4564	-0.124556	-1.09017	0.494832	0.999724	1	sensor domain-containing diguanylate cyclase
F816_RS0101735	429.054	0.0945513	1.06773	0.461637	0.999724	1	citrate synthase
F816_RS0101740	509.556	0.0655071	1.04645	0.662105	0.999724	1	DUF2892 domain-containing protein
F816_RS0101745	974.794	0.414913	1.33322	0.000198163	0.0490363	0.5394	DUF2892 domain-containing protein
F816_RS0101750	86.4659	0.131766	1.09563	0.32247	0.999724	1	hypothetical protein
F816_RS0101755	69.6109	-0.0701786	-1.04985	0.616436	0.999724	1	alpha/beta hydrolase
F816_RS0101760	242.26	0.0699312	1.04967	0.516875	0.999724	1	NAD(P)-dependent alcohol dehydrogenase
F816_RS0101765	74.1482	0.207508	1.15469	0.121062	0.947143	1	hypothetical protein
F816_RS0101770	39.1312	0.110037	1.07926	0.575179	0.999724	1	heme-binding protein
F816_RS0101775	44.2807	0.218038	1.16315	0.254977	0.992166	1	MarC family protein
F816_RS0101780	48.6829	-0.053354	-1.03767	0.708346	0.999724	1	TonB-dependent receptor
F816_RS0101785	110.454	-0.109295	-1.0787	0.43445	0.999724	1	hypothetical protein
F816_RS0101790	397.422	-0.360885	-1.28421	0.00182232	0.206682	1	transcriptional regulator
F816_RS0101795	0.252626	2.60894	6.10056	0.319332	0.999724	1	ankyrin repeat domain-containing protein
F816_RS0101800	1.0878	-2.28812	-4.88418	0.0274958	0.680397	1	multicopper oxidase
F816_RS0101805	0.284404	1.15513	2.22705	0.431982	0.999724	1	multicopper oxidase
F816_RS0101810	420.905	0.198359	1.14739	0.123458	0.947143	1	hypothetical protein
F816_RS0101815	155.995	-0.036361	-1.02552	0.785508	0.999724	1	DUF302 domain-containing protein
F816_RS0101820	123.495	0.188428	1.13952	0.217733	0.984184	1	methyltransferase domain-containing protein
F816_RS0101825	89.722	0.0352463	1.02473	0.823295	0.999724	1	MBL fold hydrolase
F816_RS0101830	41.2881	-0.203488	-1.15148	0.271006	0.992166	1	hypothetical protein
F816_RS14285	17.9171	-0.238442	-1.17972	0.471255	0.999724	1	CsbD family protein
F816_RS0101840	10.084	-0.394329	-1.31433	0.280314	0.992203	1	hypothetical protein
F816_RS14295	16.2351	-0.510573	-1.42462	0.297335	0.994282	1	hypothetical protein
F816_RS0101850	178.865	0.132513	1.0962	0.570673	0.999724	1	tRNA-Arg
F816_RS0101855	0.476574	-1.79411	-3.46802	0.0948862	0.915155	1	TolC family protein
F816_RS0101860	0	NA	NA	NA	NA	NA	hypothetical protein
F816_RS0101865	0.552863	-0.92428	-1.89774	0.548656	0.999724	1	hypothetical protein
F816_RS13970	0.749257	-0.797814	-1.73846	0.246839	0.992166	1	apolipoprotein N-acyltransferase
F816_RS0101875	0.442326	-2.11207	-4.32311	0.123214	0.947143	1	hypothetical protein
F816_RS0101880	0.167496	-0.123476	-1.08936	0.943478	0.999724	1	ABC transporter ATP-binding protein
F816_RS0101885	1.05748	0.585315	1.50037	0.353952	0.999724	1	PAS domain S-box protein
F816_RS0101890	0.341518	0.52586	1.43979	0.616509	0.999724	1	TolC family protein
F816_RS0101895	0.459069	2.60885	6.10018	0.31935	0.999724	1	hypothetical protein
F816_RS0101900	0.531805	-0.153096	-1.11195	0.908373	0.999724	1	ATP-binding protein
F816_RS0101905	0.290485	-1.92379	-3.79419	0.457939	0.999724	1	anti-sigma factor antagonist
F816_RS0101910	0.469841	0.319083	1.24754	0.692581	0.999724	1	HAMP domain-containing protein
F816_RS0101915	0.435711	-1.03687	-2.05177	0.372072	0.999724	1	hypothetical protein
F816_RS0101920	0.477612	-0.481922	-1.3966	0.482492	0.999724	1	hypothetical protein
F816_RS0101925	0.605818	3.11081	8.63866	0.226264	0.984184	1	hypothetical protein
F816_RS0101930	125.165	-0.139048	-1.10118	0.423863	0.999724	1	hypothetical protein
F816_RS0101935	23.9778	0.0767471	1.05464	0.588285	0.999724	1	hypothetical protein
F816_RS0101940	33.3817	-0.219942	-1.16469	0.119551	0.947143	1	two-component sensor histidine kinase
F816_RS0101945	11.7647	-0.0612427	-1.04336	0.816591	0.999724	1	hypothetical protein
F816_RS0101950	25.3061	-0.195096	-1.1448	0.170737	0.969573	1	EAL domain-containing protein
F816_RS0101955	32.6943	-0.111264	-1.08017	0.42997	0.999724	1	hybrid sensor histidine kinase/response regulator
F816_RS0101960	7.09552	-0.0684305	-1.04858	0.60012	0.999724	1	cyclic beta 1-2 glucan synthetase
F816_RS0101965	23.4092	-0.028194	-1.01973	0.843075	0.999724	1	GGDEF domain-containing protein
F816_RS14305	12.3695	-1.24554	-2.37108	0.0588281	0.862759	1	hypothetical protein
F816_RS14310	6.98799	-0.537009	-1.45096	0.512046	0.999724	1	DUF3309 domain-containing protein
F816_RS0101975	30.5893	0.561658	1.47596	0.0458012	0.804329	1	BON domain-containing protein
F816_RS0101980	131.756	-0.0624707	-1.04425	0.556005	0.999724	1	hypothetical protein
F816_RS0101985	206.867	-0.0204075	-1.01425	0.877674	0.999724	1	PAS domain S-box protein
F816_RS0101990	82.9162	0.175975	1.12973	0.476845	0.999724	1	CsbD family protein
F816_RS0101995	65.4034	-0.0261569	-1.0183	0.837492	0.999724	1	fatty acid desaturase
F816_RS0102000	210.042	0.01647	1.01148	0.895601	0.999724	1	Crp/Fnr family transcriptional regulator
F816_RS0102005	45.0849	0.0701197	1.0498	0.77301	0.999724	1	sulfurtransferase
F816_RS0102010	70.8611	0.455095	1.37087	0.00115772	0.175073	1	glycosyl transferase family 2
F816_RS0102015	0.468631	2.27633	4.84445	0.0924618	0.907065	1	sigma-54-dependent Fis family transcriptional regulator
F816_RS0102020	0.456344	-0.170677	-1.12559	0.825676	0.999724	1	sensor histidine kinase
F816_RS0102025	1.42883	0.685767	1.60856	0.329016	0.999724	1	hypothetical protein
F816_RS0102030	0.377453	0.509099	1.42316	0.612706	0.999724	1	4Fe-4S dicluster domain-containing protein
F816_RS0102035	1.16157	0.368208	1.29075	0.45251	0.999724	1	molybdopterin oxidoreductase
F816_RS0102040	0.495817	1.52677	2.8814	0.282955	0.992203	1	4Fe-4S dicluster domain-containing protein
F816_RS13975	0.218274	0.354044	1.27814	0.772727	0.999724	1	hypothetical protein
F816_RS14190	0.471407	-3.61391	-12.2432	0.128468	0.947143	1	hypothetical protein
F816_RS0102055	0.223227	-1.9238	-3.7942	0.457937	0.999724	1	hypothetical protein
F816_RS0102060	0.203875	1.83239	3.56128	0.502902	0.999724	1	hypothetical protein
F816_RS0102065	31.7557	0.833673	1.78222	0.00380155	0.304348	1	universal stress protein
F816_RS0102070	14.7046	1.32163	2.49949	0.00520463	0.33731	1	hypothetical protein
F816_RS0102075	275.846	0.54163	1.45562	0.00505602	0.33731	1	arsenical-resistance protein
F816_RS0102080	316.734	0.542454	1.45645	0.00122265	0.175161	1	glyoxalase/bleomycin resistance/dioxygenase family protein
F816_RS0102085	88.5578	0.390559	1.3109	0.0500736	0.828639	1	ArsR family transcriptional regulator
F816_RS14315	0.720993	0.377002	1.29864	0.674965	0.999724	1	hypothetical protein
F816_RS0102095	0.99871	-0.698343	-1.62264	0.461212	0.999724	1	hypothetical protein
F816_RS0102100	0.191418	-0.12339	-1.08929	0.943517	0.999724	1	hypothetical protein
F816_RS0102105	107.554	0.249605	1.18888	0.0318149	0.701214	1	succinyldiaminopimelate transaminase
F816_RS0102110	415.16	-0.0464047	-1.03269	0.748137	0.999724	1	2,3,4,5-tetrahydropyridine-2,6-dicarboxylate N-succinyltransferase
F816_RS0102115	180.308	0.221733	1.16613	0.16447	0.960703	1	arsenate reductase
F816_RS0102120	134.868	-0.078355	-1.05581	0.53669	0.999724	1	DUF2062 domain-containing protein
F816_RS0102125	38.624	-0.0591209	-1.04183	0.809809	0.999724	1	hypothetical protein
F816_RS0102130	80.6966	-0.14809	-1.1081	0.25661	0.992166	1	type III pantothenate kinase
F816_RS0102135	80.8769	0.139525	1.10154	0.352162	0.999724	1	biotin--[acetyl-CoA-carboxylase] ligase
F816_RS0102140	210.962	0.137006	1.09962	0.356647	0.999724	1	lytic transglycosylase domain-containing protein
F816_RS0102145	210.072	0.105537	1.07589	0.454779	0.999724	1	DUF2007 domain-containing protein
F816_RS0102150	653.277	0.0338551	1.02374	0.816618	0.999724	1	hypothetical protein
F816_RS0102155	117.15	0.0616894	1.04369	0.659173	0.999724	1	polyphosphate kinase 1
F816_RS0102160	26.8645	-0.264838	-1.2015	0.437602	0.999724	1	hypothetical protein
F816_RS0102165	150.384	-0.0779123	-1.05549	0.47512	0.999724	1	exopolyphosphatase
F816_RS0102170	96.0479	0.0405124	1.02848	0.76617	0.999724	1	histidine phosphatase family protein
F816_RS0102175	181.894	0.043725	1.03077	0.692592	0.999724	1	L-histidine N(alpha)-methyltransferase
F816_RS0102180	129.218	0.142421	1.10376	0.234025	0.992166	1	ergothioneine biosynthesis protein EgtC
F816_RS0102185	55.0471	-0.0575208	-1.04068	0.712113	0.999724	1	ergothioneine biosynthesis protein EgtB
F816_RS0102190	81.3555	0.0010401	1.00072	0.993619	0.999724	1	SIMPL domain-containing protein
F816_RS0102195	93.2917	0.146712	1.10704	0.258032	0.992166	1	hypothetical protein
F816_RS0102200	139.888	-0.0855257	-1.06107	0.443477	0.999724	1	flagellar hook-associated protein 3
F816_RS0102205	315.403	-0.286644	-1.2198	0.0173345	0.602145	1	flagellar hook-associated protein FlgK
F816_RS0102210	79.2784	-0.0484558	-1.03416	0.724701	0.999724	1	flagellar assembly peptidoglycan hydrolase FlgJ
F816_RS0102215	133.432	-0.0418367	-1.02942	0.709568	0.999724	1	flagellar basal body P-ring protein FlgI
F816_RS0102220	175.225	-0.11156	-1.0804	0.440593	0.999724	1	flagellar basal body L-ring protein FlgH
F816_RS0102225	179.861	-0.0790082	-1.05629	0.489045	0.999724	1	flagellar basal-body rod protein FlgG
F816_RS0102230	184.962	-0.179149	-1.13222	0.159158	0.958905	1	flagellar basal-body rod protein FlgF
F816_RS0102235	115.47	-0.0519206	-1.03664	0.64859	0.999724	1	flagellar hook protein FlgE
F816_RS0102240	220.089	0.0467348	1.03292	0.679802	0.999724	1	hypothetical protein
F816_RS0102245	96.6537	-0.118866	-1.08588	0.410998	0.999724	1	flagellar basal body rod protein FlgC
F816_RS0102250	74.0288	-0.115711	-1.08351	0.543648	0.999724	1	flagellar basal body rod protein FlgB
F816_RS0102255	230.482	-0.0591149	-1.04183	0.593471	0.999724	1	protein-glutamate O-methyltransferase CheR
F816_RS0102260	413.282	-0.0555806	-1.03928	0.597477	0.999724	1	chemotaxis protein CheV
F816_RS0102265	86.3164	-0.193064	-1.14319	0.146442	0.950083	1	flagella basal body P-ring formation protein FlgA
F816_RS0102270	167.176	-0.0819473	-1.05845	0.544544	0.999724	1	flagellar biosynthesis anti-sigma factor FlgM
F816_RS0102275	287.606	-0.25499	-1.19333	0.0269073	0.671942	1	flagellar protein FlgN
F816_RS0102280	81.8104	-0.171312	-1.12608	0.256458	0.992166	1	flagellar brake protein
F816_RS0102285	1472.62	-0.54844	-1.4625	0.00666118	0.385781	1	tRNA-Pro
F816_RS0102290	414.469	0.150416	1.10989	0.186288	0.980803	1	MerR family transcriptional regulator
F816_RS0102295	1102.6	0.0536406	1.03788	0.61309	0.999724	1	integration host factor subunit alpha
F816_RS0102300	135.276	-0.216316	-1.16176	0.04275	0.786253	1	phenylalanine--tRNA ligase subunit beta
F816_RS0102305	122.786	-0.323454	-1.25132	0.028161	0.690579	1	phenylalanine--tRNA ligase subunit alpha
F816_RS0102310	586.545	-0.0716427	-1.05091	0.51346	0.999724	1	50S ribosomal protein L20
F816_RS0102315	1085.9	-0.189475	-1.14035	0.0845674	0.907065	1	50S ribosomal protein L35
F816_RS0102320	2623.34	-0.0594649	-1.04208	0.698663	0.999724	1	translation initiation factor IF-3
F816_RS0102325	419.667	-0.0180016	-1.01256	0.882089	0.999724	1	threonine--tRNA ligase
F816_RS0102330	1563.79	0.368063	1.29062	0.0179799	0.602145	1	MBL fold metallo-hydrolase
F816_RS0102335	23.253	-0.00297773	-1.00207	0.987992	0.999724	1	TVP38/TMEM64 family protein
F816_RS0102340	148.696	0.08085	1.05764	0.476747	0.999724	1	serine/threonine protein kinase
F816_RS0102345	0.938797	0.213879	1.1598	0.83833	0.999724	1	hypothetical protein
F816_RS0102350	37.63	-0.0587078	-1.04153	0.709139	0.999724	1	DUF2063 domain-containing protein
F816_RS0102355	94.648	-0.0322303	-1.02259	0.793074	0.999724	1	DUF692 domain-containing protein
F816_RS0102360	177.515	0.307759	1.23778	0.0199508	0.602145	1	hypothetical protein
F816_RS0102365	27.0782	-0.218866	-1.16382	0.29423	0.992203	1	DoxX family protein
F816_RS0102370	52.9291	0.11878	1.08582	0.46148	0.999724	1	AraC family transcriptional regulator
F816_RS0102375	449.733	0.0659114	1.04675	0.631834	0.999724	1	NifU family protein
F816_RS0102380	67.9332	-0.499849	-1.41407	0.0113741	0.543163	1	succinate dehydrogenase assembly factor 2
sdhB	194.115	0.036565	1.02567	0.749114	0.999724	1	NA
F816_RS0102390	85.1081	-0.227527	-1.17083	0.14871	0.950083	1	hypothetical protein
F816_RS0102395	232.72	0.0123959	1.00863	0.923832	0.999724	1	succinate dehydrogenase flavoprotein subunit
F816_RS0102400	34.9623	-0.167475	-1.12309	0.462752	0.999724	1	succinate dehydrogenase, hydrophobic membrane anchor protein
F816_RS0102405	105.301	0.00415223	1.00288	0.97688	0.999724	1	succinate dehydrogenase, cytochrome b556 subunit
F816_RS0102410	356.368	0.0735407	1.0523	0.485415	0.999724	1	folate-binding protein
F816_RS0102420	13.8522	0.13132	1.0953	0.508641	0.999724	1	hypothetical protein
F816_RS0102425	9.28704	0.158357	1.11602	0.692954	0.999724	1	DUF302 domain-containing protein
F816_RS0102430	6.84925	0.417985	1.33606	0.117603	0.947143	1	acyl-CoA dehydrogenase
F816_RS0102435	9.01144	-0.611092	-1.52741	0.0800534	0.907065	1	OsmC family peroxiredoxin
F816_RS0102440	7.7394	-0.328499	-1.25571	0.249907	0.992166	1	ABC transporter ATP-binding protein
F816_RS0102445	6.37749	0.14137	1.10295	0.625852	0.999724	1	ABC transporter substrate-binding protein
F816_RS0102450	18.2801	-0.0182991	-1.01276	0.929463	0.999724	1	ABC transporter permease
F816_RS0102455	6.68605	-0.296296	-1.22799	0.19371	0.982959	1	sigma-54-dependent Fis family transcriptional regulator
F816_RS0102460	22.7067	-0.182463	-1.13482	0.257882	0.992166	1	nitrate ABC transporter substrate-binding protein
F816_RS0102465	10.8155	-0.135084	-1.09816	0.608179	0.999724	1	nitrate ABC transporter, permease protein
F816_RS0102470	10.7904	-0.4173	-1.33543	0.0860868	0.907065	1	ABC transporter ATP-binding protein
F816_RS0102475	21.3258	-0.214184	-1.16005	0.391371	0.999724	1	cyanase
F816_RS0102480	27.829	-0.114693	-1.08274	0.441257	0.999724	1	hypothetical protein
F816_RS0102485	1173.62	0.0192298	1.01342	0.913719	0.999724	1	tRNA-Ala
F816_RS0102490	120.695	0.0174023	1.01214	0.884814	0.999724	1	3',5'-cyclic-nucleotide phosphodiesterase
F816_RS0102495	97.135	-0.0407756	-1.02867	0.75009	0.999724	1	phosphate regulon transcriptional regulatory protein PhoB
F816_RS0102500	18.8188	0.0629987	1.04463	0.737064	0.999724	1	two-component system sensor histidine kinase PhoR
F816_RS0102505	12.2879	-0.221241	-1.16574	0.313929	0.999724	1	phosphate-binding protein
F816_RS0102510	8.76317	0.289243	1.222	0.139005	0.950083	1	phosphate ABC transporter permease
F816_RS0102515	6.21923	0.0024551	1.0017	0.991295	0.999724	1	phosphate ABC transporter, permease protein PstA
F816_RS0102520	17.3283	-0.292473	-1.22474	0.154747	0.957318	1	phosphate ABC transporter ATP-binding protein
F816_RS0102525	16.0176	0.0621821	1.04404	0.789052	0.999724	1	phosphate transport system regulatory protein PhoU
F816_RS0102530	67.1251	-0.101196	-1.07266	0.534965	0.999724	1	hypothetical protein
F816_RS0102540	183.282	0.265544	1.20209	0.0339479	0.714557	1	glutaredoxin
F816_RS0102545	151.897	0.055433	1.03917	0.631128	0.999724	1	hypothetical protein
F816_RS0102550	184.695	-0.500055	-1.41427	2.82058e-06	0.00153553	0.00767762	methyl-accepting chemotaxis protein
F816_RS0102555	40.3195	0.0392492	1.02758	0.762783	0.999724	1	anion transporter
F816_RS0102560	2117.19	0.146477	1.10686	0.351873	0.999724	1	superoxide dismutase
F816_RS0102565	142.963	0.112971	1.08145	0.375877	0.999724	1	acetylornithine transaminase
F816_RS0102570	221.659	0.0700485	1.04975	0.523209	0.999724	1	ornithine carbamoyltransferase
F816_RS0102575	49.685	-0.0124208	-1.00865	0.942432	0.999724	1	sulfoxide reductase heme-binding subunit YedZ
F816_RS0102580	231.227	-0.0939568	-1.06729	0.526669	0.999724	1	protein-methionine-sulfoxide reductase catalytic subunit MsrP
F816_RS0102585	87.4678	0.0981198	1.07038	0.691256	0.999724	1	hypothetical protein
F816_RS0102590	178.715	0.0518739	1.03661	0.664827	0.999724	1	transposase
F816_RS0102595	32.2611	0.25608	1.19423	0.142631	0.950083	1	carotenoid 1,2-hydratase
F816_RS0102600	23.1998	-0.275654	-1.21054	0.0629136	0.870472	1	ABC transporter permease
F816_RS0102605	27.9065	-0.254628	-1.19303	0.217077	0.984184	1	ABC transporter ATP-binding protein
F816_RS0102610	40.5787	0.265027	1.20166	0.0859265	0.907065	1	magnesium transporter
F816_RS0102615	73.8251	-0.0345406	-1.02423	0.772341	0.999724	1	magnesium transporter
F816_RS0102620	573.948	-0.559984	-1.47425	3.48902e-07	0.00031657	0.000949711	prepilin-type cleavage/methylation domain-containing protein
F816_RS0102640	35.4637	-0.0047797	-1.00332	0.972297	0.999724	1	two-component sensor histidine kinase
F816_RS0102645	85.3879	0.00830073	1.00577	0.948986	0.999724	1	DNA-binding response regulator
F816_RS0102650	119.386	-0.110569	-1.07965	0.559893	0.999724	1	hypothetical protein
F816_RS0102655	325.109	0.192519	1.14276	0.108647	0.947143	1	DUF2288 domain-containing protein
F816_RS0102660	439.473	0.0142632	1.00994	0.906686	0.999724	1	DUF3775 domain-containing protein
F816_RS0102665	898.727	-0.00188971	-1.00131	0.987758	0.999724	1	PilZ domain-containing protein
F816_RS0102670	4140.34	0.245016	1.18511	0.119778	0.947143	1	hypothetical protein
F816_RS0102675	3388.05	0.287271	1.22033	0.0491002	0.828639	1	cytochrome c
F816_RS0102680	104.845	0.199482	1.14829	0.260965	0.992166	1	DUF465 domain-containing protein
F816_RS0102685	57.668	0.100585	1.07221	0.474207	0.999724	1	alpha/beta hydrolase
F816_RS0102690	154.362	0.15152	1.11074	0.197804	0.982959	1	ferredoxin--NADP reductase
F816_RS0102695	193.614	0.254071	1.19257	0.0830127	0.907065	1	thioredoxin family protein
F816_RS0102700	65.2142	0.0265922	1.0186	0.87057	0.999724	1	hypothetical protein
F816_RS0102705	15.3937	-0.359358	-1.28285	0.276127	0.992166	1	hypothetical protein
F816_RS0102710	67.2763	0.167086	1.12279	0.413141	0.999724	1	hypothetical protein
F816_RS0102715	429.203	-0.234182	-1.17624	0.0909901	0.907065	1	DUF86 domain-containing protein
F816_RS0102720	244.435	0.0193283	1.01349	0.876709	0.999724	1	hypothetical protein
F816_RS0102725	470.023	0.207684	1.15483	0.178634	0.971329	1	quinolinate synthase NadA
F816_RS0102730	75.8929	0.13855	1.1008	0.427091	0.999724	1	hypothetical protein
F816_RS0102735	180.398	0.0869093	1.06209	0.468724	0.999724	1	protein disulfide oxidoreductase
F816_RS0102740	0.334937	1.83239	3.56128	0.502902	0.999724	1	type II toxin-antitoxin system prevent-host-death family antitoxin
F816_RS0102745	0	NA	NA	NA	NA	NA	Txe/YoeB family addiction module toxin
F816_RS0102750	168.981	0.203292	1.15132	0.152349	0.953322	1	addiction module antidote protein, HigA family
F816_RS0102755	63.6519	0.171679	1.12637	0.200932	0.982959	1	Sulphatase-modifying factor protein
F816_RS0102760	251.558	-0.0648785	-1.046	0.613376	0.999724	1	prepilin-type cleavage/methylation domain-containing protein
F816_RS0102765	913.859	-0.0147628	-1.01029	0.888529	0.999724	1	prepilin-type cleavage/methylation domain-containing protein
F816_RS0102770	15.2024	0.0806349	1.05748	0.750183	0.999724	1	prepilin-type cleavage/methylation domain-containing protein
F816_RS0102775	1.8068	-0.600629	-1.51638	0.353342	0.999724	1	hypothetical protein
F816_RS0102780	3.6668	0.143294	1.10442	0.711695	0.999724	1	hypothetical protein
F816_RS0102785	0.191363	-1.43629	-2.70624	0.322773	0.999724	1	hypothetical protein
F816_RS0102790	302.279	0.282275	1.21611	0.0660367	0.88935	1	translational GTPase TypA
F816_RS0102795	8.69843	-0.250256	-1.18942	0.61196	0.999724	1	YcgL domain-containing protein
F816_RS0102800	53.4423	-0.0379592	-1.02666	0.750008	0.999724	1	biosynthetic arginine decarboxylase
F816_RS0102805	92.068	0.0537676	1.03797	0.70096	0.999724	1	polyamine aminopropyltransferase
F816_RS0102810	24.4597	0.0363925	1.02555	0.837778	0.999724	1	iron export ABC transporter permease subunit FetB
F816_RS0102815	18.2178	0.256329	1.19444	0.25197	0.992166	1	ATP-binding protein
F816_RS0102820	16.1919	-0.0653759	-1.04636	0.729178	0.999724	1	ammonium transporter
F816_RS0102825	4.06539	1.34116	2.53356	0.0879181	0.907065	1	nitrogen regulatory protein P-II 1
F816_RS0102830	7.72693	-0.745522	-1.67658	0.0403982	0.766854	1	hypothetical protein
F816_RS0102835	142.369	0.191794	1.14218	0.208513	0.98366	1	dihydroneopterin aldolase
F816_RS0102840	88.2115	0.215651	1.16123	0.194678	0.982959	1	hypothetical protein
F816_RS0102845	82.555	0.00325267	1.00226	0.979594	0.999724	1	gamma-glutamyl-gamma-aminobutyrate hydrolase family protein
F816_RS0102850	160.049	0.0460429	1.03243	0.698497	0.999724	1	peptide-methionine (S)-S-oxide reductase MsrA
F816_RS0102855	148.396	0.0204228	1.01426	0.854576	0.999724	1	PQQ-dependent sugar dehydrogenase
F816_RS0102860	18.4613	-0.0504517	-1.03559	0.825945	0.999724	1	endonuclease VIII
F816_RS0102865	60.3826	0.00781745	1.00543	0.952366	0.999724	1	lipid A biosynthesis acyltransferase
F816_RS0102870	128.146	0.0991006	1.07111	0.476081	0.999724	1	tetratricopeptide repeat protein
F816_RS0102875	94.8046	-0.169675	-1.12481	0.139926	0.950083	1	potassium transporter
F816_RS0102880	160.866	-0.0748282	-1.05324	0.493261	0.999724	1	Trk system potassium transporter TrkA
F816_RS0102885	423.917	0.0685834	1.04869	0.586372	0.999724	1	sigma-54-dependent Fis family transcriptional regulator
F816_RS0102890	48.43	-0.0894788	-1.06399	0.451513	0.999724	1	two-component sensor histidine kinase
F816_RS0102895	14.9175	0.023142	1.01617	0.925347	0.999724	1	DUF4390 domain-containing protein
F816_RS0102900	50.8362	-0.0598986	-1.04239	0.638289	0.999724	1	16S rRNA (cytosine(967)-C(5))-methyltransferase RsmB
F816_RS0102905	152.387	0.0482862	1.03404	0.670193	0.999724	1	methionyl-tRNA formyltransferase
F816_RS0102910	459.235	0.14204	1.10346	0.251817	0.992166	1	peptide deformylase
F816_RS0102915	749.681	-0.0494944	-1.0349	0.628402	0.999724	1	LysM peptidoglycan-binding domain-containing protein
F816_RS0102920	82.1522	0.0894435	1.06396	0.459079	0.999724	1	DNA-protecting protein DprA
F816_RS0102925	504.316	0.0453063	1.0319	0.675327	0.999724	1	DUF494 domain-containing protein
F816_RS0102930	257.083	-0.0011409	-1.00079	0.99222	0.999724	1	DNA topoisomerase I
F816_RS0102935	21.8611	0.0352147	1.02471	0.869187	0.999724	1	tRNA threonylcarbamoyladenosine biosynthesis protein RimN
F816_RS0102940	66.2083	0.0460747	1.03245	0.756685	0.999724	1	oxygen-dependent coproporphyrinogen oxidase
F816_RS0102945	100.182	0.0678453	1.04815	0.568752	0.999724	1	porphobilinogen synthase
F816_RS0102950	95.6357	0.187839	1.13906	0.131028	0.947143	1	shikimate dehydrogenase
F816_RS0102955	246.712	0.149543	1.10922	0.368361	0.999724	1	OmpA family lipoprotein
F816_RS0102960	225.345	-0.0323395	-1.02267	0.78664	0.999724	1	type II 3-dehydroquinate dehydratase
F816_RS0102965	350.683	-0.0433494	-1.0305	0.700056	0.999724	1	acetyl-CoA carboxylase biotin carboxyl carrier protein
F816_RS0102970	293.784	-0.0517403	-1.03651	0.622665	0.999724	1	acetyl-CoA carboxylase biotin carboxylase subunit
F816_RS0102975	128.871	0.036404	1.02555	0.764486	0.999724	1	50S ribosomal protein L11 methyltransferase
F816_RS0102980	18.0135	0.208127	1.15519	0.390334	0.999724	1	DUF3426 domain-containing protein
F816_RS0102985	75.517	0.25346	1.19206	0.0457032	0.804329	1	tRNA dihydrouridine synthase DusB
F816_RS0102990	132.234	0.124482	1.09012	0.458233	0.999724	1	hypothetical protein
F816_RS0102995	603.269	0.0341325	1.02394	0.821709	0.999724	1	inositol-phosphate phosphatase
F816_RS0103000	147.695	0.210913	1.15742	0.14022	0.950083	1	DUF2322 domain-containing protein
F816_RS0103005	91.3765	0.289543	1.22225	0.032969	0.711013	1	phosphoglycerate mutase
F816_RS0103010	78.5498	0.125582	1.09095	0.373557	0.999724	1	1,6-anhydro-N-acetylmuramyl-L-alanine amidase AmpD
F816_RS0103015	41.5659	0.488107	1.4026	0.0163139	0.602145	1	thioredoxin
F816_RS0103020	53.7512	0.0582804	1.04122	0.620121	0.999724	1	ATP-dependent DNA helicase Rep
F816_RS0103025	0.350622	-1.60695	-3.04608	0.18062	0.972619	1	methyl-accepting chemotaxis protein
F816_RS0103030	0	NA	NA	NA	NA	NA	rhodanese-like domain-containing protein
F816_RS0103035	62.4624	0.0234565	1.01639	0.842193	0.999724	1	potassium/proton antiporter
F816_RS0103040	64.1239	-0.154045	-1.11268	0.231881	0.990865	1	DUF2219 domain-containing protein
F816_RS0103045	189.313	0.099375	1.07131	0.37067	0.999724	1	MBL fold metallo-hydrolase
F816_RS0103050	110.134	0.0844716	1.0603	0.510127	0.999724	1	DUF502 domain-containing protein
F816_RS0103055	36.4778	0.00518448	1.0036	0.970335	0.999724	1	bifunctional phosphopantothenoylcysteine decarboxylase/phosphopantothenate--cysteine ligase CoaBC
F816_RS0103060	67.7792	-0.081464	-1.05809	0.617892	0.999724	1	dUTP diphosphatase
F816_RS0103065	25.3447	0.0588595	1.04164	0.705234	0.999724	1	NO-inducible flavohemoprotein
F816_RS0103070	140.26	0.120618	1.0872	0.439935	0.999724	1	acetylglutamate kinase
F816_RS0103075	148.896	0.0396586	1.02787	0.793833	0.999724	1	DUF4124 domain-containing protein
F816_RS0103080	82.5914	-0.0129689	-1.00903	0.920212	0.999724	1	sulfite exporter TauE/SafE family protein
F816_RS0103085	308.529	-0.018079	-1.01261	0.860586	0.999724	1	sucrose-phosphate synthase
F816_RS0103090	342.87	0.0262768	1.01838	0.850078	0.999724	1	alkaline invertase
F816_RS0103095	14.2417	-0.398151	-1.31782	0.13555	0.950083	1	TetR family transcriptional regulator
F816_RS0103100	15.7678	-0.0522693	-1.03689	0.863801	0.999724	1	hypothetical protein
F816_RS0103105	7.3757	-0.180867	-1.13356	0.489566	0.999724	1	efflux RND transporter periplasmic adaptor subunit
F816_RS0103110	69.6478	-0.10568	-1.076	0.334946	0.999724	1	AcrB/AcrD/AcrF family protein
F816_RS0103115	307.726	0.112576	1.08116	0.289055	0.992203	1	EAL domain-containing protein
F816_RS0103120	50.0978	0.245167	1.18523	0.240166	0.992166	1	peptide-methionine (R)-S-oxide reductase
F816_RS0103125	23.8847	0.0940677	1.06738	0.586709	0.999724	1	MFS transporter
F816_RS0103130	1576.01	-0.358777	-1.28234	0.0219384	0.622046	1	porin
F816_RS0103135	38.6814	-0.101061	-1.07256	0.491114	0.999724	1	hypothetical protein
F816_RS0103140	47.5908	-0.0460387	-1.03243	0.7253	0.999724	1	hypothetical protein
F816_RS0103145	146.024	0.0312204	1.02188	0.776935	0.999724	1	Xaa-Pro aminopeptidase
F816_RS0103150	122.836	0.159076	1.11657	0.207957	0.982959	1	hypothetical protein
F816_RS0103155	330.49	0.287495	1.22052	0.0183845	0.602145	1	hypothetical protein
F816_RS0103160	127.752	0.0633549	1.04489	0.702488	0.999724	1	cell division protein ZapB
F816_RS0103165	109.601	-0.10669	-1.07676	0.498976	0.999724	1	cell division protein ZapA
F816_RS0103170	66.2088	-0.211136	-1.1576	0.0554918	0.853383	1	AcrB/AcrD/AcrF family protein
F816_RS0103175	80.6965	-0.0915901	-1.06554	0.527147	0.999724	1	MexH family multidrug efflux RND transporter periplasmic adaptor subunit
F816_RS0103180	73.8772	-0.077255	-1.05501	0.53829	0.999724	1	glutathione S-transferase family protein
F816_RS0103185	68.99	-0.0191282	-1.01335	0.898925	0.999724	1	glutamate--cysteine ligase
F816_RS0103190	0.755671	-0.706757	-1.63213	0.45073	0.999724	1	acetolactate decarboxylase
F816_RS0103195	23.8702	0.294203	1.22621	0.222453	0.984184	1	hypothetical protein
F816_RS0103200	1.06828	-0.173128	-1.1275	0.803791	0.999724	1	AraC family transcriptional regulator
F816_RS0103205	2.70896	0.675386	1.59702	0.170415	0.969573	1	class I SAM-dependent methyltransferase
F816_RS0103210	8.07299	0.590921	1.50621	0.208003	0.982959	1	hypothetical protein
F816_RS0103215	1.85297	-0.390651	-1.31098	0.596573	0.999724	1	hypothetical protein
F816_RS0103225	0.213647	-1.92379	-3.79419	0.457939	0.999724	1	hypothetical protein
F816_RS0103230	8.39642	-0.375656	-1.29743	0.351768	0.999724	1	hypothetical protein
F816_RS0103235	97.5801	0.0235138	1.01643	0.871418	0.999724	1	membrane protein
F816_RS0103240	0.216543	-0.123396	-1.0893	0.943514	0.999724	1	hypothetical protein
F816_RS0103245	0.195644	1.83242	3.56134	0.502895	0.999724	1	DUF302 domain-containing protein
F816_RS0103250	3.98723	-0.517438	-1.43141	0.44546	0.999724	1	hypothetical protein
F816_RS0103255	97.4636	0.0539231	1.03808	0.714911	0.999724	1	hypothetical protein
F816_RS0103260	1.98662	-0.296351	-1.22803	0.628101	0.999724	1	porin family protein
F816_RS0103265	21.4262	0.100025	1.07179	0.43344	0.999724	1	AcrB/AcrD/AcrF family protein
F816_RS0103270	33.5902	0.0604312	1.04278	0.678605	0.999724	1	efflux RND transporter periplasmic adaptor subunit
F816_RS0103275	0.402283	-3.6138	-12.2423	0.128482	0.947143	1	hypothetical protein
F816_RS0103280	85.5536	0.0485164	1.0342	0.700653	0.999724	1	hypothetical protein
F816_RS0103285	229.678	-0.0972031	-1.0697	0.462597	0.999724	1	hypothetical protein
F816_RS0103290	259.193	0.0586833	1.04151	0.674358	0.999724	1	hypothetical protein
F816_RS0103295	76.2325	0.0226203	1.0158	0.841884	0.999724	1	ABC transporter ATP-binding protein
F816_RS0103300	67.7584	-0.114773	-1.0828	0.379056	0.999724	1	GGDEF domain-containing protein
F816_RS0103305	181.014	-0.0516087	-1.03642	0.644442	0.999724	1	hydrogen peroxide-inducible genes activator
F816_RS0103310	160.447	-0.0172349	-1.01202	0.896019	0.999724	1	DUF3301 domain-containing protein
F816_RS0103315	89.7037	-0.0187059	-1.01305	0.881302	0.999724	1	inositol monophosphatase family protein
F816_RS0103320	133.767	-0.169017	-1.12429	0.128503	0.947143	1	HAMP domain-containing protein
F816_RS0103325	47.9804	-0.0361309	-1.02536	0.787206	0.999724	1	tetratricopeptide repeat protein
F816_RS0103330	149.044	0.00320268	1.00222	0.976962	0.999724	1	TraB family protein
F816_RS0103335	154.689	-0.0449626	-1.03166	0.690406	0.999724	1	hypothetical protein
F816_RS0103340	143.283	0.119949	1.0867	0.345732	0.999724	1	hypothetical protein
F816_RS0103345	226.52	-0.00298629	-1.00207	0.979245	0.999724	1	hypothetical protein
F816_RS0103350	280.421	0.116209	1.08388	0.354993	0.999724	1	HDOD domain-containing protein
F816_RS0103355	718.746	0.109397	1.07878	0.405166	0.999724	1	dienelactone hydrolase family protein
F816_RS0103360	248.657	0.113197	1.08162	0.285606	0.992203	1	response regulator
F816_RS0103365	211.975	-0.174534	-1.1286	0.101136	0.93956	1	GNAT family N-acetyltransferase
F816_RS0103370	27.7989	-0.0167727	-1.01169	0.946872	0.999724	1	hypothetical protein
F816_RS0103375	225.061	-0.0156223	-1.01089	0.917105	0.999724	1	membrane protein
F816_RS0103380	817.391	0.0612822	1.04339	0.670658	0.999724	1	methionine synthase
F816_RS0103385	587.34	-0.0987319	-1.07083	0.447293	0.999724	1	arginyltransferase
F816_RS0103390	1458.5	-0.00855826	-1.00595	0.955763	0.999724	1	methyltransferase domain-containing protein
F816_RS0103395	1977.32	-0.00596668	-1.00414	0.970449	0.999724	1	class I SAM-dependent methyltransferase
F816_RS0103400	236.653	0.179622	1.13259	0.221052	0.984184	1	bifunctional phosphoribosylaminoimidazolecarboxamide formyltransferase/IMP cyclohydrolase PurH
F816_RS0103405	162.841	-0.0465624	-1.0328	0.732833	0.999724	1	phosphoribosylamine--glycine ligase
F816_RS0103410	409.738	0.0939595	1.0673	0.356563	0.999724	1	glycogen/starch/alpha-glucan phosphorylase
F816_RS0103415	227.371	0.0380296	1.02671	0.730684	0.999724	1	3'(2'),5'-bisphosphate nucleotidase
F816_RS0103420	49.1972	0.0597585	1.04229	0.710163	0.999724	1	ADP compounds hydrolase NudE
F816_RS0103425	541.126	-0.0710053	-1.05045	0.577941	0.999724	1	hypothetical protein
F816_RS0103430	104.31	0.182862	1.13513	0.237161	0.992166	1	haloacid dehalogenase
F816_RS0103435	91.4751	0.104211	1.07491	0.54543	0.999724	1	hypothetical protein
F816_RS0103440	39.7697	0.330783	1.2577	0.0509539	0.828639	1	hypothetical protein
F816_RS0103445	78.5924	0.343657	1.26897	0.0373526	0.742145	1	hypothetical protein
F816_RS0103450	53.7045	0.0930285	1.06661	0.58977	0.999724	1	sulfite exporter TauE/SafE family protein
F816_RS0103455	1044.67	-0.0121037	-1.00842	0.93945	0.999724	1	DUF4426 domain-containing protein
F816_RS0103460	360.997	-0.10261	-1.07371	0.351503	0.999724	1	YggT family protein
F816_RS0103465	147.351	-0.0399546	-1.02808	0.730756	0.999724	1	kinase/pyrophosphorylase
F816_RS0103470	371.249	0.0303865	1.02129	0.79982	0.999724	1	phosphoenolpyruvate synthase
F816_RS0103475	99.0827	0.0185965	1.01297	0.907724	0.999724	1	hypothetical protein
F816_RS0103480	78.4661	-0.12216	-1.08836	0.295619	0.992203	1	hypothetical protein
F816_RS0103485	162.1	-0.162105	-1.11892	0.149449	0.950083	1	alpha-L-glutamate ligase-like protein
F816_RS0103490	349.236	0.14671	1.10704	0.190786	0.982959	1	transcriptional repressor
F816_RS0103495	84.6318	-0.0838967	-1.05988	0.553297	0.999724	1	DNA-deoxyinosine glycosylase
F816_RS0103500	74.1481	-0.179585	-1.13256	0.248225	0.992166	1	hypothetical protein
F816_RS0103505	6.71737	-0.36562	-1.28844	0.275026	0.992166	1	ABC transporter substrate-binding protein
F816_RS0103510	18.9279	0.182846	1.13512	0.409805	0.999724	1	ABC transporter ATP-binding protein
F816_RS0103515	42.1506	0.323927	1.25173	0.0633198	0.870472	1	ABC transporter
F816_RS0103520	150.736	-0.0280465	-1.01963	0.82964	0.999724	1	hypothetical protein
F816_RS0103525	53.2826	0.105581	1.07593	0.462353	0.999724	1	GNAT family N-acetyltransferase
F816_RS0103530	30.2014	-0.138978	-1.10112	0.379569	0.999724	1	YafY family transcriptional regulator
F816_RS0103535	146.998	-0.00197092	-1.00137	0.989899	0.999724	1	hypothetical protein
F816_RS0103540	0.528168	0.931196	1.90686	0.270796	0.992166	1	polyphosphate:AMP phosphotransferase
F816_RS0103550	0.497943	-2.72477	-6.61055	0.268335	0.992166	1	DNA-binding protein
F816_RS0103555	188.315	0.024622	1.01721	0.862045	0.999724	1	NAD-dependent succinate-semialdehyde dehydrogenase
F816_RS0103560	158.474	0.0840997	1.06003	0.456295	0.999724	1	complex I NDUFA9 subunit family protein
F816_RS0103565	55.8704	0.102403	1.07356	0.421566	0.999724	1	multifunctional CCA addition/repair protein
F816_RS0103570	341.84	0.141713	1.10321	0.246006	0.992166	1	protein-L-isoaspartate O-methyltransferase
F816_RS0103575	559.398	0.102889	1.07392	0.452284	0.999724	1	type I secretion protein TolC
F816_RS0103580	257.647	-0.0427168	-1.03005	0.755279	0.999724	1	isochorismatase
F816_RS0103590	211.36	-0.244692	-1.18484	0.0288282	0.695172	1	hypothetical protein
F816_RS0103595	151.676	-0.216552	-1.16195	0.055346	0.853383	1	homoserine O-succinyltransferase
F816_RS0103600	31.9143	0.0770694	1.05487	0.617825	0.999724	1	MFS transporter
F816_RS0103605	89.556	-0.0681133	-1.04834	0.610516	0.999724	1	Holliday junction branch migration protein RuvA
F816_RS0103610	139.967	0.0540094	1.03815	0.667707	0.999724	1	crossover junction endodeoxyribonuclease RuvC
F816_RS0103615	229.975	-0.00675771	-1.0047	0.956001	0.999724	1	YebC/PmpR family DNA-binding transcriptional regulator
F816_RS0103620	18.2987	-0.225477	-1.16916	0.338198	0.999724	1	alpha/beta hydrolase
F816_RS0103625	67.5216	0.0448893	1.0316	0.756576	0.999724	1	aspartate--tRNA ligase
F816_RS0103630	224.319	0.0148781	1.01037	0.895558	0.999724	1	DUF502 domain-containing protein
F816_RS0103635	267.307	0.0291316	1.0204	0.878175	0.999724	1	zinc ribbon domain-containing protein
F816_RS0103640	163.104	-0.0396625	-1.02787	0.760521	0.999724	1	peroxiredoxin
F816_RS0103645	42.4647	0.239962	1.18096	0.15868	0.958905	1	short-chain dehydrogenase
F816_RS0103650	36.6226	-0.0682047	-1.04841	0.616666	0.999724	1	spore maturation protein
F816_RS0103655	30.9136	-0.100077	-1.07183	0.392704	0.999724	1	hybrid sensor histidine kinase/response regulator
F816_RS0103660	106.152	0.307401	1.23748	0.139204	0.950083	1	hypothetical protein
F816_RS0103665	272.28	-0.0303755	-1.02128	0.81664	0.999724	1	hypothetical protein
F816_RS0103670	367.462	-0.121467	-1.08784	0.426775	0.999724	1	AcrB/AcrD/AcrF family protein
F816_RS0103675	630.61	0.0259041	1.01812	0.80149	0.999724	1	efflux RND transporter periplasmic adaptor subunit
F816_RS0103680	86.9592	0.0693966	1.04928	0.690354	0.999724	1	hypothetical protein
F816_RS0103685	132.435	0.0582244	1.04118	0.592524	0.999724	1	proline--tRNA ligase
F816_RS0103690	96.9354	-0.308541	-1.23845	0.0959528	0.915369	1	plasmid maintenance system killer
F816_RS0103695	101.472	-0.250597	-1.1897	0.240833	0.992166	1	addiction module antidote protein, HigA family
F816_RS0103700	95.3069	0.00275906	1.00191	0.980199	0.999724	1	SLC13 family permease
F816_RS0103705	0	NA	NA	NA	NA	NA	hypothetical protein
F816_RS0103710	3.15735	-1.26769	-2.40775	0.129673	0.947143	1	addiction module antidote protein, HigA family
F816_RS0103715	30.3574	0.344857	1.27003	0.0856815	0.907065	1	hypothetical protein
F816_RS0103720	78.5679	0.193693	1.14369	0.316959	0.999724	1	hypothetical protein
F816_RS0103725	145.947	0.197786	1.14694	0.146669	0.950083	1	arsenate reductase (glutaredoxin)
F816_RS0103730	128.742	0.21001	1.1567	0.0934134	0.907799	1	NAD(P)H:quinone oxidoreductase
F816_RS0103735	68.4154	0.113492	1.08184	0.494029	0.999724	1	DUF2069 domain-containing protein
F816_RS0103740	21.5629	-0.16062	-1.11777	0.454199	0.999724	1	DnaA regulatory inactivator Hda
F816_RS0103745	33.1038	0.0481527	1.03394	0.742845	0.999724	1	AI-2E family transporter
F816_RS0103750	59.234	-0.263644	-1.20051	0.0905634	0.907065	1	hypothetical protein
F816_RS0103755	78.9	0.0223903	1.01564	0.875737	0.999724	1	DUF2066 domain-containing protein
F816_RS0103760	251.712	0.114458	1.08257	0.327129	0.999724	1	phosphoribosylformylglycinamidine cyclo-ligase
F816_RS0103765	74.2432	0.012802	1.00891	0.924534	0.999724	1	phosphoribosylglycinamide formyltransferase
F816_RS0103770	57.9416	-0.0159773	-1.01114	0.909459	0.999724	1	DUF3108 domain-containing protein
F816_RS0103775	69.8638	-0.0812351	-1.05792	0.498343	0.999724	1	NAD(P)/FAD-dependent oxidoreductase
F816_RS0103780	0.163811	-0.92428	-1.89774	0.548656	0.999724	1	hypothetical protein
F816_RS0103790	60.8949	-0.273875	-1.20905	0.127087	0.947143	1	hypothetical protein
F816_RS0103795	24.8461	-0.0613171	-1.04342	0.641316	0.999724	1	GGDEF domain-containing protein
F816_RS0103800	108.483	-0.102472	-1.07361	0.546031	0.999724	1	hypothetical protein
F816_RS0103805	1638.82	0.0626765	1.0444	0.732974	0.999724	1	cold-shock protein
F816_RS0103810	42.2309	0.00339012	1.00235	0.978088	0.999724	1	hypothetical protein
F816_RS0103815	0.409617	0.137526	1.10002	0.812046	0.999724	1	PAS domain S-box protein
F816_RS0103820	194.209	-0.0385234	-1.02706	0.768155	0.999724	1	metalloprotease PmbA
F816_RS0103825	644.489	0.107774	1.07756	0.360477	0.999724	1	hypothetical protein
F816_RS0103830	537.169	0.21466	1.16043	0.127519	0.947143	1	metalloprotease TldD
F816_RS0103835	135.842	0.0608767	1.0431	0.603503	0.999724	1	carbon-nitrogen hydrolase family protein
F816_RS0103840	39.3962	-0.0123779	-1.00862	0.912668	0.999724	1	TIGR02099 family protein
F816_RS0103845	92.3636	-0.195445	-1.14508	0.0884109	0.907065	1	ribonuclease E/G
F816_RS0103850	178.508	-0.061531	-1.04357	0.57667	0.999724	1	AI-2E family transporter
F816_RS0103855	275.791	0.0639568	1.04533	0.576799	0.999724	1	hypothetical protein
F816_RS0103860	249.734	0.262786	1.19979	0.0185169	0.602145	1	GMP synthase
F816_RS0103865	208.969	0.142606	1.1039	0.197138	0.982959	1	LysR family transcriptional regulator
F816_RS0103870	24.1629	0.0168246	1.01173	0.919814	0.999724	1	GGDEF domain-containing protein
F816_RS0103875	559.346	0.0207535	1.01449	0.903612	0.999724	1	50S ribosomal protein L28
F816_RS0103880	511.535	0.0539103	1.03807	0.774765	0.999724	1	50S ribosomal protein L33
F816_RS0103885	198.672	0.0994425	1.07136	0.474811	0.999724	1	hypothetical protein
F816_RS0103890	87.2299	0.049502	1.03491	0.6752	0.999724	1	HDOD domain-containing protein
F816_RS0103895	34.9664	-0.0577267	-1.04082	0.734286	0.999724	1	hypothetical protein
F816_RS0103900	26.7917	0.21351	1.15951	0.22453	0.984184	1	bifunctional DNA-formamidopyrimidine glycosylase/DNA-(apurinic or apyrimidinic site) lyase
F816_RS0103905	120.404	-0.207274	-1.1545	0.0616376	0.865234	1	ABC transporter ATP-binding protein
F816_RS0103910	69.8928	-0.19582	-1.14537	0.110792	0.947143	1	ABC transporter permease
F816_RS0103915	131.015	0.00286469	1.00199	0.979403	0.999724	1	ABC transporter permease
F816_RS0103920	217.536	0.150128	1.10967	0.226877	0.984184	1	ABC transporter substrate-binding protein
F816_RS0103925	704.126	-0.0289141	-1.02024	0.841231	0.999724	1	enoyl-ACP reductase
F816_RS0103930	300.101	0.0204365	1.01427	0.874035	0.999724	1	peptidyl-prolyl cis-trans isomerase
F816_RS0103935	1448.37	-0.0331183	-1.02322	0.848536	0.999724	1	tRNA-Asp
F816_RS0103940	5166.21	-0.47046	-1.38555	0.00181842	0.206682	1	tRNA-Val
F816_RS0103945	3725.5	-0.108467	-1.07808	0.287393	0.992203	1	HU family DNA-binding protein
F816_RS0103950	927.695	0.0128703	1.00896	0.939753	0.999724	1	endopeptidase La
F816_RS0103955	1615.5	0.230455	1.1732	0.148325	0.950083	1	ATP-dependent Clp protease ATP-binding subunit ClpX
F816_RS0103960	616.562	0.059061	1.04179	0.627994	0.999724	1	ATP-dependent Clp endopeptidase, proteolytic subunit ClpP
F816_RS0103965	785.299	0.0887363	1.06344	0.383813	0.999724	1	trigger factor
F816_RS0103970	77.3717	-0.134921	-1.09803	0.644688	0.999724	1	tRNA-Leu
F816_RS0103975	51.437	-0.179392	-1.13241	0.631621	0.999724	1	tRNA-Lys
F816_RS0103980	889.626	-0.0964033	-1.0691	0.490795	0.999724	1	YeeE/YedE family protein
F816_RS0103985	125.968	-0.0482169	-1.03399	0.693317	0.999724	1	7-cyano-7-deazaguanine synthase QueC
F816_RS0103990	131.003	-0.104617	-1.07521	0.389704	0.999724	1	7-carboxy-7-deazaguanine synthase QueE
F816_RS0103995	276.235	0.0165618	1.01155	0.879866	0.999724	1	tol-pal system protein YbgF
F816_RS0104000	830.664	-0.115221	-1.08314	0.412419	0.999724	1	peptidoglycan-associated lipoprotein Pal
F816_RS0104005	586.295	-0.022435	-1.01567	0.826939	0.999724	1	Tol-Pal system beta propeller repeat protein TolB
F816_RS0104010	116.425	-0.130055	-1.09434	0.266781	0.992166	1	cell envelope integrity protein TolA
F816_RS0104015	150.595	-0.251631	-1.19055	0.0844781	0.907065	1	protein TolR
F816_RS0104020	190.603	0.105921	1.07618	0.443747	0.999724	1	protein TolQ
F816_RS0104025	200.605	-0.0595963	-1.04217	0.627778	0.999724	1	tol-pal system-associated acyl-CoA thioesterase
F816_RS0104030	247.893	0.14203	1.10346	0.188634	0.981763	1	Holliday junction branch migration DNA helicase RuvB
F816_RS0104035	90.1033	0.153208	1.11204	0.278035	0.992203	1	50S ribosomal protein L3 N(5)-glutamine methyltransferase
F816_RS0104040	81.9951	0.043596	1.03068	0.730147	0.999724	1	phosphatidylserine decarboxylase
F816_RS0104045	537.482	0.0575637	1.04071	0.669792	0.999724	1	DUF3581 domain-containing protein
F816_RS0104050	57.1226	-0.230584	-1.17331	0.0532049	0.839121	1	DNA helicase RecQ
F816_RS0104055	76.6318	0.396275	1.31611	0.0101712	0.503382	1	cytochrome c
F816_RS0104060	0.770555	0.769372	1.70453	0.376472	0.999724	1	hypothetical protein
F816_RS0104065	0.565333	-0.924395	-1.89789	0.548616	0.999724	1	hypothetical protein
F816_RS0104070	29.7226	-0.101754	-1.07308	0.521497	0.999724	1	ABC transporter ATP-binding protein/permease
F816_RS0104075	28.9144	-0.0221026	-1.01544	0.917416	0.999724	1	aminoacyl-tRNA hydrolase
F816_RS0104080	73.379	-0.0407165	-1.02862	0.809209	0.999724	1	hypothetical protein
F816_RS0104085	358.414	0.0904603	1.06471	0.492166	0.999724	1	peptide chain release factor 3
F816_RS0104090	656.17	0.0820375	1.05851	0.429389	0.999724	1	sel1 repeat family protein
F816_RS0104095	30.3614	0.0813509	1.05801	0.681501	0.999724	1	ribosomal-protein-alanine N-acetyltransferase
F816_RS0104100	80.1373	-0.0941978	-1.06747	0.474143	0.999724	1	uracil-DNA glycosylase
F816_RS0104105	156.854	-0.120981	-1.08747	0.295136	0.992203	1	CDP-diacylglycerol--serine O-phosphatidyltransferase
F816_RS0104110	184.835	0.0076391	1.00531	0.9473	0.999724	1	phosphatidylserine decarboxylase
F816_RS0104115	567.495	-0.11084	-1.07986	0.441971	0.999724	1	ketol-acid reductoisomerase
F816_RS0104120	634.987	0.0132792	1.00925	0.920454	0.999724	1	acetolactate synthase small subunit
F816_RS0104125	800.263	0.145734	1.10629	0.368423	0.999724	1	acetolactate synthase, large subunit, biosynthetic type
F816_RS0104130	146.806	0.0369636	1.02595	0.733445	0.999724	1	DNA mismatch repair protein MutS
F816_RS0104135	146.466	0.105536	1.07589	0.400954	0.999724	1	aldo/keto reductase
F816_RS0104140	46.908	-0.0356723	-1.02503	0.829813	0.999724	1	PEP-CTERM domain protein
F816_RS0104145	28.1193	-0.00248422	-1.00172	0.986764	0.999724	1	acetoin utilization protein AcuC
F816_RS0104150	62.6242	-0.0776441	-1.05529	0.490614	0.999724	1	VWA domain-containing protein
F816_RS0104155	128.609	0.211516	1.1579	0.157208	0.958905	1	CbbQ/NirQ/NorQ/GpvN family protein
F816_RS0104160	1328.82	0.0049226	1.00342	0.979408	0.999724	1	hypothetical protein
F816_RS0104165	1268.62	0.100645	1.07225	0.422605	0.999724	1	glycine/betaine ABC transporter substrate-binding protein
F816_RS0104170	224.812	0.100932	1.07247	0.361942	0.999724	1	Prion protein
F816_RS0104175	150.699	0.0378365	1.02657	0.73292	0.999724	1	proline/glycine betaine ABC transporter ATP-binding protein ProV
F816_RS0104180	210.099	-0.0246102	-1.0172	0.873309	0.999724	1	hypothetical protein
F816_RS0104185	50.2973	-0.0246277	-1.01722	0.854852	0.999724	1	lipoate--protein ligase family protein
F816_RS0104190	198.539	-0.0732525	-1.05209	0.667975	0.999724	1	hypothetical protein
F816_RS0104195	412.207	-0.387642	-1.30825	0.00359418	0.302614	1	hypothetical protein
F816_RS0104200	386.166	-0.339284	-1.26513	0.0264074	0.67063	1	hypothetical protein
F816_RS0104205	2519.52	0.0735112	1.05227	0.655077	0.999724	1	radical SAM protein
F816_RS0104210	219.736	0.0591718	1.04187	0.585406	0.999724	1	NAD(P)/FAD-dependent oxidoreductase
F816_RS0104215	485.155	0.0332246	1.0233	0.782896	0.999724	1	lipoate--protein ligase family protein
F816_RS0104220	638.479	0.149613	1.10927	0.24702	0.992166	1	radical SAM protein
F816_RS0104225	2822.39	0.0364011	1.02555	0.836694	0.999724	1	glycine cleavage system protein GcvH
F816_RS0104230	885.962	-0.00454837	-1.00316	0.96563	0.999724	1	sulfur reduction protein DsrE
F816_RS0104235	821.319	0.0831522	1.05933	0.43065	0.999724	1	glycine cleavage system protein H
F816_RS0104240	6001.99	0.0626715	1.0444	0.660462	0.999724	1	disulfide reductase
F816_RS0104245	5516.97	0.0980216	1.0703	0.483335	0.999724	1	heterodisulfide reductase subunit C
F816_RS0104250	6156.37	0.240679	1.18155	0.0922056	0.907065	1	hypothetical protein
F816_RS0104255	17763.5	0.288772	1.2216	0.0551434	0.853383	1	CoB--CoM heterodisulfide reductase iron-sulfur subunit A family protein
F816_RS0104260	6278.99	0.0673759	1.04781	0.664361	0.999724	1	heterodisulfide reductase subunit B
F816_RS0104265	6787.66	0.0787482	1.0561	0.59259	0.999724	1	4Fe-4S dicluster domain-containing protein
F816_RS0104270	9697.97	-0.0626867	-1.04441	0.707425	0.999724	1	sulfurtransferase TusA family protein
F816_RS0104275	547.05	0.206884	1.15419	0.245794	0.992166	1	rhodanese-like domain-containing protein
F816_RS0104280	2428.55	0.183752	1.13583	0.274841	0.992166	1	hypothetical protein
F816_RS0104285	185.495	0.187548	1.13883	0.0821621	0.907065	1	peptidase M48
F816_RS0104290	1594.93	0.00226613	1.00157	0.989007	0.999724	1	thiosulfohydrolase SoxB
F816_RS0104295	133.828	0.0857029	1.0612	0.563369	0.999724	1	glycine zipper 2TM domain-containing protein
F816_RS0104300	12.3402	1.45429	2.74022	0.109613	0.947143	1	tRNA-Lys
F816_RS0104305	110.108	-0.789407	-1.72836	0.0044648	0.328951	1	tRNA-His
F816_RS0104310	658.18	0.0748628	1.05326	0.673034	0.999724	1	tRNA-Arg
F816_RS0104315	32.9619	-0.178241	-1.1315	0.709352	0.999724	1	tRNA-Pro
F816_RS0104320	176.525	0.0987949	1.07088	0.460779	0.999724	1	GGDEF domain-containing protein
F816_RS0104325	288.779	-0.0171182	-1.01194	0.897455	0.999724	1	bifunctional methylenetetrahydrofolate dehydrogenase/methenyltetrahydrofolate cyclohydrolase FolD
F816_RS0104330	54.6576	-0.215388	-1.16102	0.147302	0.950083	1	glutamate--tRNA ligase
F816_RS0104335	269.198	0.0494246	1.03485	0.754944	0.999724	1	peptidylprolyl isomerase
F816_RS0104340	68.2741	0.125879	1.09117	0.353081	0.999724	1	UDP-2,3-diacylglucosamine diphosphatase
F816_RS0104345	59.9833	-0.0361833	-1.0254	0.790379	0.999724	1	DUF455 domain-containing protein
F816_RS0104350	50.6313	-0.179365	-1.13239	0.15137	0.951567	1	bilirubin oxidase
F816_RS0104355	37.0775	-0.15879	-1.11635	0.260435	0.992166	1	heavy metal translocating P-type ATPase
F816_RS0104370	32.8102	-0.020324	-1.01419	0.882131	0.999724	1	cardiolipin synthase
F816_RS0104375	162.398	0.0562502	1.03976	0.610071	0.999724	1	O-succinylhomoserine sulfhydrylase
F816_RS0104380	47.4429	-0.117778	-1.08506	0.383984	0.999724	1	alanine racemase
F816_RS0104385	231.217	-0.00220896	-1.00153	0.983432	0.999724	1	replicative DNA helicase
F816_RS0104390	841.114	0.00200445	1.00139	0.988711	0.999724	1	50S ribosomal protein L9
F816_RS0104395	147.191	0.0482919	1.03404	0.72849	0.999724	1	hypothetical protein
F816_RS0104400	302.212	0.0671791	1.04767	0.655917	0.999724	1	30S ribosomal protein S18
F816_RS0104405	388.498	0.0231619	1.01618	0.893381	0.999724	1	30S ribosomal protein S6
F816_RS0104410	123.926	-0.137122	-1.09971	0.255936	0.992166	1	23S rRNA (guanosine(2251)-2'-O)-methyltransferase RlmB
F816_RS0104415	526.914	0.00792009	1.0055	0.959953	0.999724	1	ribonuclease R
F816_RS0104420	198.393	-0.264201	-1.20097	0.190628	0.982959	1	tRNA-Leu
F816_RS0104425	351.496	0.029252	1.02048	0.831849	0.999724	1	adenylosuccinate synthase
F816_RS0104430	151.996	0.141457	1.10302	0.204014	0.982959	1	ATP phosphoribosyltransferase regulatory subunit
F816_RS0104435	933.386	0.0437169	1.03077	0.669282	0.999724	1	protease modulator HflC
F816_RS0104440	603.813	0.120026	1.08675	0.401624	0.999724	1	FtsH protease activity modulator HflK
F816_RS0104445	46.6168	-0.102087	-1.07333	0.560449	0.999724	1	holo-ACP synthase
F816_RS0104450	193.137	0.145504	1.10612	0.200511	0.982959	1	pyridoxine 5'-phosphate synthase
F816_RS0104455	100.343	-0.189688	-1.14052	0.143293	0.950083	1	DNA repair protein RecO
F816_RS0104460	430.594	-0.0381121	-1.02677	0.759974	0.999724	1	GTPase Era
F816_RS0104465	186.223	-0.0879761	-1.06288	0.529714	0.999724	1	ribonuclease III
F816_RS0104470	665.861	-0.0464297	-1.03271	0.668803	0.999724	1	DUF4845 domain-containing protein
F816_RS0104475	164.839	-0.121061	-1.08753	0.29635	0.992252	1	signal peptidase I
F816_RS0104480	309.718	-0.048551	-1.03423	0.716164	0.999724	1	elongation factor 4
F816_RS0104485	58.3326	-0.11548	-1.08334	0.570681	0.999724	1	glutaredoxin family protein
F816_RS0104490	478.544	-0.117285	-1.08469	0.3712	0.999724	1	PDZ domain-containing protein
F816_RS0104495	268.964	-0.13569	-1.09862	0.29306	0.992203	1	hypothetical protein
F816_RS0104500	548.246	-0.00507391	-1.00352	0.966191	0.999724	1	hypothetical protein
F816_RS0104505	1063.89	-0.0901214	-1.06446	0.523351	0.999724	1	hypothetical protein
F816_RS0104510	1789.04	0.00896579	1.00623	0.94022	0.999724	1	RNA polymerase sigma factor RpoE
F816_RS0104515	139.759	0.244888	1.185	0.0707493	0.907065	1	L-aspartate oxidase
F816_RS0104520	164.499	0.147787	1.10787	0.205692	0.982959	1	oxidoreductase
F816_RS0104525	128.613	0.168675	1.12403	0.149852	0.950083	1	nucleoside triphosphate pyrophosphohydrolase
F816_RS0104530	875.022	0.122996	1.08899	0.331868	0.999724	1	MBL fold metallo-hydrolase
F816_RS0104535	105.982	0.325875	1.25342	0.0533314	0.839121	1	BolA family transcriptional regulator
F816_RS0104540	69.8379	0.516065	1.43005	0.0021021	0.220074	1	hypothetical protein
F816_RS0104545	35.108	0.109396	1.07878	0.552786	0.999724	1	hypothetical protein
F816_RS0104550	362.006	-0.013007	-1.00906	0.923156	0.999724	1	HDOD domain-containing protein
F816_RS0104555	196.47	0.0639552	1.04533	0.555405	0.999724	1	HDOD domain-containing protein
F816_RS0104560	295.828	0.257008	1.195	0.0169644	0.602145	1	lipoyl synthase
F816_RS0104565	65.3209	-0.0490721	-1.0346	0.723979	0.999724	1	lipoyl(octanoyl) transferase LipB
F816_RS0104570	413.689	-0.235126	-1.17701	0.0807712	0.907065	1	DUF493 domain-containing protein
F816_RS0104575	240.828	-0.0508361	-1.03587	0.642395	0.999724	1	D-amino acid aminotransferase
F816_RS0104580	379.412	0.0114504	1.00797	0.934258	0.999724	1	D-alanyl-D-alanine carboxypeptidase
F816_RS0104585	193.637	0.0565523	1.03998	0.607866	0.999724	1	septal ring lytic transglycosylase RlpA family protein
F816_RS0104590	371.612	0.0982443	1.07047	0.351022	0.999724	1	lytic murein transglycosylase B
F816_RS0104595	161.599	-0.0588808	-1.04166	0.596386	0.999724	1	rod shape-determining protein RodA
F816_RS0104600	159.316	0.0433656	1.03052	0.684379	0.999724	1	penicillin-binding protein 2
F816_RS0104605	1422.33	0.217417	1.16265	0.0878552	0.907065	1	inorganic diphosphatase
F816_RS0104610	284.365	-0.0771606	-1.05494	0.537029	0.999724	1	adenylate kinase
F816_RS0104615	71.1097	-0.101569	-1.07294	0.36738	0.999724	1	LPS-assembly protein LptD
F816_RS0104620	223.911	-0.0275881	-1.01931	0.795138	0.999724	1	molecular chaperone SurA
F816_RS0104625	69.8174	-0.00579941	-1.00403	0.963117	0.999724	1	4-hydroxythreonine-4-phosphate dehydrogenase PdxA
F816_RS0104630	83.581	-0.00960399	-1.00668	0.940038	0.999724	1	16S rRNA (adenine(1518)-N(6)/adenine(1519)-N(6))-dimethyltransferase RsmA
F816_RS0104635	110.781	-0.00167809	-1.00116	0.99085	0.999724	1	hypothetical protein
F816_RS0104640	319.295	0.211654	1.15802	0.0684779	0.900468	1	Co2+/Mg2+ efflux protein ApaG
F816_RS0104645	58.0978	0.265195	1.2018	0.076467	0.907065	1	symmetrical bis(5'-nucleosyl)-tetraphosphatase
F816_RS0104655	509.35	0.0743834	1.05291	0.681562	0.999724	1	tRNA-Glu
F816_RS0104660	1028.48	0.248266	1.18778	0.14739	0.950083	1	hypothetical protein
F816_RS0104665	1386.44	-0.610319	-1.5266	0.00748386	0.412642	1	tRNA-Ala
F816_RS0104670	165.465	0.0235466	1.01646	0.828183	0.999724	1	glutamate--tRNA ligase
F816_RS0104675	693.353	0.175512	1.12936	0.100075	0.93289	1	DUF4399 domain-containing protein
F816_RS0104680	100.326	-0.00350379	-1.00243	0.980592	0.999724	1	cytochrome-c peroxidase
F816_RS0104685	2.59119	-0.604293	-1.52023	0.176582	0.971329	1	porin
F816_RS0104690	6.75763	-0.352049	-1.27637	0.347297	0.999724	1	hypothetical protein
F816_RS0104695	27.0132	-0.0941824	-1.06746	0.605312	0.999724	1	precorrin-4 C(11)-methyltransferase
F816_RS0104700	2.71466	0.5015	1.41568	0.436105	0.999724	1	cobalamin biosynthesis protein
F816_RS0104705	12.0923	-0.290419	-1.223	0.176503	0.971329	1	bifunctional cobalt-precorrin-7 (C(5))-methyltransferase/cobalt-precorrin-6B (C(15))-methyltransferase
F816_RS0104710	14.5833	0.145236	1.10591	0.500919	0.999724	1	cobalt-precorrin-6A reductase
F816_RS0104715	35.1253	0.100842	1.0724	0.554175	0.999724	1	precorrin-3B C(17)-methyltransferase
F816_RS0104720	2.99613	-0.574737	-1.48941	0.312376	0.999724	1	precorrin-2 C(20)-methyltransferase
cobH	4.43596	0.328621	1.25581	0.472962	0.999724	1	NA
F816_RS0104730	0.769818	-0.482104	-1.39678	0.504633	0.999724	1	precorrin-3B synthase
F816_RS0104735	3.49016	-0.900606	-1.86685	0.0961777	0.915369	1	ABC transporter permease
F816_RS0104740	10.0698	0.43664	1.35345	0.114918	0.947143	1	ABC transporter ATP-binding protein
F816_RS0104745	8.78661	0.395178	1.3151	0.107143	0.947143	1	cobalt-precorrin-5B (C(1))-methyltransferase
F816_RS0104750	10.0556	-0.519685	-1.43364	0.0523358	0.837989	1	uroporphyrinogen-III C-methyltransferase
F816_RS0104755	15.2592	-0.0183588	-1.01281	0.91746	0.999724	1	cobyrinate a,c-diamide synthase
F816_RS0104760	110.715	0.0133066	1.00927	0.926546	0.999724	1	cob(I)yrinic acid a,c-diamide adenosyltransferase
F816_RS0104765	0.329361	0.354106	1.27819	0.772683	0.999724	1	hypothetical protein
F816_RS0104770	28.3197	0.0134136	1.00934	0.956722	0.999724	1	DUF2149 domain-containing protein
F816_RS0104775	15.023	0.00408876	1.00284	0.991087	0.999724	1	flagellar motor protein MotA
F816_RS0104780	42.3893	-0.00209031	-1.00145	0.984884	0.999724	1	cobalamin biosynthesis protein CobN
F816_RS0104785	533.139	0.628146	1.54558	7.1784e-09	1.95396e-05	1.95396e-05	ATP:cob(I)alamin adenosyltransferase
F816_RS0104790	1080.18	0.381146	1.30238	0.0192713	0.602145	1	TonB-dependent receptor
F816_RS0104795	31.6991	-0.0529876	-1.03741	0.68568	0.999724	1	hypothetical protein
F816_RS0104800	266.997	-0.116821	-1.08434	0.271787	0.992166	1	class I SAM-dependent methyltransferase
F816_RS0104805	289.269	0.0370399	1.02601	0.734794	0.999724	1	fumarate/nitrate reduction transcriptional regulator Fnr
F816_RS0104810	18.6393	0.0289592	1.02028	0.906895	0.999724	1	DUF2390 domain-containing protein
F816_RS0104815	264.051	0.0734808	1.05225	0.516468	0.999724	1	DUF2058 domain-containing protein
F816_RS0104825	122.471	-0.215547	-1.16114	0.218914	0.984184	1	hypothetical protein
F816_RS0104830	26.9911	-0.293402	-1.22553	0.0852202	0.907065	1	carbamate kinase
F816_RS0104835	217.086	-0.0800033	-1.05702	0.514774	0.999724	1	dCTP deaminase
F816_RS0104840	344.034	0.100184	1.07191	0.472625	0.999724	1	iron-sulfur cluster carrier protein ApbC
metG	77.2436	0.125898	1.09119	0.365283	0.999724	1	NA
F816_RS0104850	59.939	0.0104048	1.00724	0.943165	0.999724	1	methylthioribulose 1-phosphate dehydratase
F816_RS0104855	60.4154	-0.0639601	-1.04533	0.651594	0.999724	1	hypothetical protein
F816_RS0104860	130.245	0.557567	1.47178	1.79254e-05	0.00697042	0.048793	electron transport complex subunit RsxA
F816_RS0104865	70.3777	0.422907	1.34063	0.00420993	0.327413	1	electron transport complex subunit RsxB
F816_RS0104870	87.709	0.184374	1.13632	0.107017	0.947143	1	electron transport complex subunit RsxC
F816_RS0104875	30.3618	0.22041	1.16506	0.154718	0.957318	1	electron transport complex subunit RsxD
F816_RS0104880	89.6139	0.0123046	1.00857	0.929841	0.999724	1	FMN-binding domain-containing protein
F816_RS0104885	57.301	0.168374	1.12379	0.244978	0.992166	1	electron transport complex subunit RsxE
F816_RS0104890	651.572	0.122834	1.08887	0.449295	0.999724	1	hypothetical protein
F816_RS0104895	22.8488	0.0655111	1.04646	0.767851	0.999724	1	endonuclease III
F816_RS0104900	42.8878	0.180111	1.13297	0.328632	0.999724	1	DUF1841 domain-containing protein
F816_RS0104905	54.8664	-0.00466699	-1.00324	0.966579	0.999724	1	AcrB/AcrD/AcrF family protein
F816_RS0104910	97.7378	-0.0417067	-1.02933	0.786534	0.999724	1	hypothetical protein
F816_RS0104915	300.052	-0.0251942	-1.01762	0.825563	0.999724	1	hypothetical protein
F816_RS0104920	130.645	-0.0726783	-1.05167	0.584826	0.999724	1	hypothetical protein
F816_RS0104925	160.583	-0.154465	-1.11301	0.158627	0.958905	1	YihY/virulence factor BrkB family protein
F816_RS0104930	372.609	0.0110996	1.00772	0.925704	0.999724	1	DUF1318 domain-containing protein
F816_RS0104935	101.074	-0.112925	-1.08142	0.304077	0.999724	1	hypothetical protein
F816_RS0104940	131.975	-0.12983	-1.09416	0.37133	0.999724	1	YdcF family protein
F816_RS0104945	675.484	0.111145	1.08009	0.369435	0.999724	1	cyclic nucleotide-binding domain-containing protein
F816_RS0104950	151.614	0.074467	1.05297	0.616483	0.999724	1	hypothetical protein
F816_RS0104955	326.555	0.0534226	1.03772	0.827476	0.999724	1	MFS transporter
F816_RS0104960	838.373	0.334438	1.26089	0.102618	0.944321	1	MBL fold metallo-hydrolase
F816_RS0104965	1086.31	0.662299	1.5826	1.06273e-05	0.00482124	0.0289274	hypothetical protein
F816_RS0104970	887.914	0.319399	1.24781	0.0319436	0.701214	1	hypothetical protein
F816_RS0104975	139.335	0.131693	1.09558	0.325133	0.999724	1	Na+/H+ antiporter subunit G
F816_RS0104980	96.4454	0.149479	1.10917	0.405805	0.999724	1	pH regulation protein F
F816_RS0104985	109.297	0.127476	1.09238	0.429421	0.999724	1	Na+/H+ antiporter subunit E
F816_RS0104990	220.138	-0.040757	-1.02865	0.769271	0.999724	1	Na+/H+ antiporter subunit D
F816_RS0104995	65.5482	0.162234	1.11902	0.342893	0.999724	1	cation:proton antiporter
F816_RS0105000	113.549	0.15575	1.114	0.284845	0.992203	1	Na(+)/H(+) antiporter subunit B
F816_RS0105005	83.2709	0.108715	1.07827	0.325477	0.999724	1	Na(+)/H(+) antiporter subunit A
F816_RS0105010	133.785	0.0402534	1.02829	0.752549	0.999724	1	TIGR04211 family SH3 domain-containing protein
F816_RS0105015	245.362	0.0487245	1.03435	0.646166	0.999724	1	hypothetical protein
F816_RS0105020	32.5196	0.288387	1.22127	0.238547	0.992166	1	hypothetical protein
F816_RS0105025	153.95	-0.187282	-1.13862	0.204049	0.982959	1	3-hydroxyacyl-acyl-carrier-protein] dehydratase Fab
F816_RS0105030	32.5106	-0.10222	-1.07342	0.452493	0.999724	1	hypothetical protein
F816_RS0105035	74.5036	-0.0981385	-1.07039	0.487987	0.999724	1	cytochrome b
F816_RS0105040	66.1668	0.24302	1.18347	0.179508	0.971329	1	HAD family hydrolase
F816_RS0105045	35.52	-0.0856128	-1.06114	0.561007	0.999724	1	DNA repair exonuclease
F816_RS0105050	22.7028	-0.182901	-1.13516	0.20654	0.982959	1	hypothetical protein
F816_RS0105060	152.296	-0.137852	-1.10027	0.396738	0.999724	1	hypothetical protein
F816_RS0105065	56.1249	0.125351	1.09077	0.376685	0.999724	1	3-deoxy-manno-octulosonate cytidylyltransferase
F816_RS0105070	151.598	-0.0659262	-1.04676	0.673878	0.999724	1	hypothetical protein
F816_RS0105075	95.349	-0.153236	-1.11206	0.261421	0.992166	1	tetraacyldisaccharide 4'-kinase
F816_RS0105080	122.194	-0.170074	-1.12512	0.157758	0.958905	1	hypothetical protein
F816_RS0105085	96.9591	-0.267148	-1.20343	0.0212422	0.61512	1	lipid A export permease/ATP-binding protein MsbA
F816_RS0105090	81.4253	0.225942	1.16954	0.285371	0.992203	1	biopolymer transporter ExbD
F816_RS0105095	155.41	-0.0650985	-1.04616	0.586552	0.999724	1	MotA/TolQ/ExbB proton channel family protein
F816_RS0105100	126.039	-0.147021	-1.10728	0.190816	0.982959	1	23S rRNA (uracil(1939)-C(5))-methyltransferase RlmD
F816_RS0105105	82.5785	-0.18529	-1.13705	0.151764	0.951845	1	3'-5' exonuclease
F816_RS0105110	225.094	-0.00715382	-1.00497	0.948017	0.999724	1	cysteine synthase CysM
F816_RS0105115	89.0452	-0.00978589	-1.00681	0.939648	0.999724	1	MarC family protein
F816_RS0105120	60.8297	0.0264129	1.01848	0.847702	0.999724	1	phosphatase
F816_RS0105125	239.308	0.187643	1.1389	0.395149	0.999724	1	RNA polymerase-binding protein DksA
F816_RS0105130	19.4715	0.367764	1.29035	0.117049	0.947143	1	tRNA glutamyl-Q(34) synthetase GluQRS
F816_RS0105140	17.1217	-0.0999335	-1.07172	0.465059	0.999724	1	histidine kinase
F816_RS0105145	62.4889	0.143285	1.10442	0.244357	0.992166	1	sigma-54-dependent Fis family transcriptional regulator
F816_RS0105150	32.0744	0.142076	1.10349	0.473066	0.999724	1	RNA 2',3'-cyclic phosphodiesterase
F816_RS14380	27.8298	0.252454	1.19123	0.319575	0.999724	1	hypothetical protein
F816_RS0105155	7.10086	-0.488615	-1.4031	0.429267	0.999724	1	hypothetical protein
F816_RS0105160	39.7359	0.420099	1.33802	0.0666522	0.88935	1	hypothetical protein
F816_RS0105165	88.3727	0.366571	1.28928	0.0318772	0.701214	1	sodium-dependent bicarbonate transport family permease
F816_RS0105170	36.3548	0.160783	1.11789	0.456023	0.999724	1	dehydrogenase
F816_RS14385	24.222	0.361151	1.28445	0.219011	0.984184	1	hypothetical protein
F816_RS0105180	89.258	-0.433807	-1.35079	0.00248897	0.241963	1	phosphatidylglycerophosphatase A
F816_RS0105185	28.751	0.216959	1.16228	0.177587	0.971329	1	thiamine-phosphate kinase
F816_RS0105190	164.73	0.145857	1.10639	0.262806	0.992166	1	transcription antitermination factor NusB
F816_RS0105195	285.727	0.0349945	1.02455	0.759196	0.999724	1	6,7-dimethyl-8-ribityllumazine synthase
F816_RS0105200	197.695	0.0736401	1.05237	0.499981	0.999724	1	bifunctional 3,4-dihydroxy-2-butanone-4-phosphate synthase/GTP cyclohydrolase II
F816_RS0105205	282.335	0.0726635	1.05166	0.51027	0.999724	1	riboflavin synthase
F816_RS0105210	82.8071	0.0230541	1.01611	0.847148	0.999724	1	bifunctional diaminohydroxyphosphoribosylaminopyrimidine deaminase/5-amino-6-(5-phosphoribosylamino)uracil reductase RibD
F816_RS0105215	166.967	-0.0710544	-1.05048	0.554424	0.999724	1	transcriptional repressor NrdR
glyA	527.436	0.0424749	1.02988	0.770219	0.999724	1	NA
F816_RS0105225	396.666	-0.0350187	-1.02457	0.765334	0.999724	1	transglutaminase family protein
F816_RS0105230	65.7769	0.161051	1.1181	0.21178	0.984184	1	C4-dicarboxylate ABC transporter substrate-binding protein
F816_RS0105235	63.648	-0.138351	-1.10065	0.215439	0.984184	1	DUF3394 domain-containing protein
F816_RS0105240	300.707	-0.159939	-1.11724	0.255562	0.992166	1	DUF302 domain-containing protein
F816_RS0105245	40.0145	0.264704	1.20139	0.0639583	0.870472	1	FAD binding domain-containing protein
F816_RS0105250	32.4183	0.207867	1.15498	0.15086	0.950556	1	glycolate oxidase iron-sulfur subunit
F816_RS0105255	170.037	0.148077	1.10809	0.179119	0.971329	1	alanine--glyoxylate aminotransferase family protein
F816_RS0105260	78.7835	0.0716405	1.05091	0.658884	0.999724	1	hypothetical protein
F816_RS0105265	25.5543	-0.277181	-1.21182	0.205933	0.982959	1	phosphatase PAP2 family protein
F816_RS0105270	9.96362	0.200194	1.14885	0.350407	0.999724	1	glycosyltransferase family 1 protein
F816_RS0105275	26.4818	0.0440792	1.03102	0.815118	0.999724	1	1-acyl-sn-glycerol-3-phosphate acyltransferase
F816_RS0105280	138.582	0.0694956	1.04935	0.628196	0.999724	1	GNAT family N-acetyltransferase
F816_RS0105285	1454.47	0.106092	1.07631	0.390527	0.999724	1	rhodanese-like domain-containing protein
F816_RS0105290	37.8594	0.191441	1.1419	0.127688	0.947143	1	thioredoxin domain-containing protein
F816_RS0105295	24.8304	0.140837	1.10254	0.426498	0.999724	1	prolipoprotein diacylglyceryl transferase
F816_RS0105300	51.049	0.126755	1.09183	0.399237	0.999724	1	thymidylate synthase
F816_RS0105305	47.2525	0.238982	1.18016	0.162087	0.958905	1	dihydrofolate reductase
F816_RS0105310	60.458	-0.209231	-1.15607	0.180803	0.972619	1	zinc ABC transporter permease
F816_RS0105315	109.332	-0.0386993	-1.02719	0.80943	0.999724	1	zinc ABC transporter ATP-binding protein ZnuC
F816_RS0105320	154.241	-0.317202	-1.24591	0.0478083	0.823635	1	zinc ABC transporter substrate-binding protein
F816_RS0105325	26.4689	-0.408334	-1.32715	0.1281	0.947143	1	diacylglycerol kinase
F816_RS0105330	29.576	-0.0469597	-1.03309	0.692182	0.999724	1	sensor domain-containing diguanylate cyclase
F816_RS0105335	57.5982	-0.0437542	-1.03079	0.702455	0.999724	1	sensor domain-containing diguanylate cyclase
F816_RS0105340	471.441	-0.0772846	-1.05503	0.452338	0.999724	1	glycine dehydrogenase (aminomethyl-transferring)
F816_RS0105345	384.256	0.0613981	1.04348	0.576097	0.999724	1	thiol peroxidase
F816_RS0105350	365.207	0.0754594	1.0537	0.500311	0.999724	1	aminomethyl-transferring glycine dehydrogenase
F816_RS0105355	490.526	0.0732276	1.05207	0.507262	0.999724	1	glycine cleavage system protein H
F816_RS0105360	355.888	0.111699	1.0805	0.28846	0.992203	1	glycine cleavage system protein T
F816_RS0105365	41.74	-0.218643	-1.16364	0.139241	0.950083	1	ZIP family metal transporter
F816_RS0105370	71.0109	0.0732634	1.05209	0.540074	0.999724	1	alanine:cation symporter family protein
F816_RS0105375	35.9783	0.141374	1.10295	0.418615	0.999724	1	nicotinate-nucleotide diphosphorylase (carboxylating)
F816_RS0105380	156.43	-0.198466	-1.14748	0.215975	0.984184	1	oligoribonuclease
F816_RS0105385	567.221	-0.307037	-1.23716	0.0355482	0.722106	1	cytochrome c
F816_RS0105390	476.278	-0.00213218	-1.00148	0.984861	0.999724	1	4a-hydroxytetrahydrobiopterin dehydratase
F816_RS0105395	94.6591	-0.0446118	-1.03141	0.76838	0.999724	1	ribosome small subunit-dependent GTPase A
F816_RS0105400	591.827	0.196899	1.14623	0.178872	0.971329	1	hypothetical protein
F816_RS0105405	413.305	0.0353923	1.02484	0.755671	0.999724	1	histidine triad nucleotide-binding protein
F816_RS0105410	135.065	0.01836	1.01281	0.881837	0.999724	1	recombination protein RecR
F816_RS0105415	414.901	0.0639257	1.04531	0.576575	0.999724	1	nucleoid-associated protein, YbaB/EbfC family
F816_RS0105420	78.8559	0.0149696	1.01043	0.895001	0.999724	1	DNA polymerase III subunit gamma/tau
ffs	30.7053	-0.128947	-1.0935	0.768719	0.999724	1	NA
F816_RS0105425	293.756	0.0773805	1.0551	0.47847	0.999724	1	glutathione amide-dependent peroxidase
F816_RS0105430	159.485	0.0348711	1.02447	0.748948	0.999724	1	glutathione-disulfide reductase
F816_RS0105435	18.3522	-0.453569	-1.36942	0.0719161	0.907065	1	porin family protein
F816_RS0105440	10.7536	-0.131767	-1.09563	0.764368	0.999724	1	hypothetical protein
F816_RS14405	51.1584	-0.121662	-1.08799	0.675436	0.999724	1	DUF1328 domain-containing protein
F816_RS0105450	7.99435	0.155517	1.11382	0.476243	0.999724	1	CBS domain-containing protein
F816_RS0105455	43.4645	-0.114914	-1.08291	0.611377	0.999724	1	DUF4212 domain-containing protein
F816_RS0105460	49.8319	-0.252085	-1.19093	0.0830516	0.907065	1	cation acetate symporter
F816_RS0105465	9.71599	-0.00032398	-1.00022	0.99868	0.999724	1	CBS domain-containing protein
F816_RS0105470	3.97326	-0.127184	-1.09216	0.762953	0.999724	1	3'-5' exonuclease
F816_RS0105475	493.55	0.0409369	1.02878	0.688112	0.999724	1	acetate--CoA ligase
F816_RS0105480	24.3268	-0.196898	-1.14623	0.413318	0.999724	1	LysR family transcriptional regulator
F816_RS0105485	35.4643	0.1226	1.08869	0.441963	0.999724	1	molybdate ABC transporter substrate-binding protein
F816_RS0105490	12.3098	0.0266983	1.01868	0.919894	0.999724	1	molybdate ABC transporter permease subunit
F816_RS0105495	11.7883	-0.0452255	-1.03184	0.83394	0.999724	1	molybdenum ABC transporter ATP-binding protein
F816_RS0105505	50.8741	-0.0206952	-1.01445	0.875881	0.999724	1	sel1 repeat family protein
F816_RS0105510	104.104	-0.342821	-1.26823	0.0247511	0.654102	1	hypothetical protein
F816_RS0105515	42.7259	0.0387708	1.02724	0.817916	0.999724	1	bifunctional (p)ppGpp synthetase/guanosine-3',5'-bis(diphosphate) 3'-pyrophosphohydrolase
F816_RS0105520	13.3203	0.209762	1.1565	0.445786	0.999724	1	hypothetical protein
F816_RS0105525	28.6146	-0.0402745	-1.02831	0.776682	0.999724	1	pyruvate kinase
F816_RS0105530	41.9131	-0.0247336	-1.01729	0.876409	0.999724	1	hypothetical protein
F816_RS0105535	134.717	-0.0636244	-1.04509	0.644547	0.999724	1	hypothetical protein
F816_RS0105540	37.3316	0.0747544	1.05318	0.657614	0.999724	1	oxidase
F816_RS0105545	27.5476	0.13857	1.10081	0.521016	0.999724	1	hypothetical protein
F816_RS0105550	272.14	-0.572326	-1.48692	5.86723e-08	7.98529e-05	0.000159706	methyl-accepting chemotaxis protein
F816_RS0105555	152.465	-0.188275	-1.1394	0.176143	0.971329	1	hypothetical protein
F816_RS0105560	28.89	0.376009	1.29775	0.158109	0.958905	1	hypothetical protein
F816_RS0105565	39.2391	0.395529	1.31543	0.0230525	0.630139	1	class I SAM-dependent methyltransferase
F816_RS0105570	5.87826	0.205623	1.15318	0.735191	0.999724	1	DUF3817 domain-containing protein
F816_RS0105575	37.2354	-0.134665	-1.09784	0.538967	0.999724	1	antibiotic biosynthesis monooxygenase
F816_RS0105580	15.1765	-0.166707	-1.12249	0.334091	0.999724	1	hypothetical protein
F816_RS0105585	5.38614	-0.115276	-1.08318	0.839059	0.999724	1	large-conductance mechanosensitive channel protein MscL
F816_RS0105590	19.7659	0.000697218	1.00048	0.996889	0.999724	1	daunorubicin resistance protein DrrA family ABC transporter ATP-binding protein
F816_RS0105595	14.0932	-0.0324697	-1.02276	0.883477	0.999724	1	ABC transporter permease
F816_RS0105600	21.6326	0.0622605	1.0441	0.76447	0.999724	1	GGDEF domain-containing protein
F816_RS0105605	144.48	-0.118629	-1.0857	0.408096	0.999724	1	hypothetical protein
F816_RS0105610	62.7994	0.172486	1.127	0.269006	0.992166	1	hypothetical protein
F816_RS0105615	63.0982	-0.07872	-1.05608	0.673062	0.999724	1	TetR/AcrR family transcriptional regulator
F816_RS0105620	537.897	-0.0694977	-1.04935	0.59445	0.999724	1	sulfurtransferase
F816_RS0105625	56.1155	0.0438376	1.03085	0.847889	0.999724	1	hypothetical protein
F816_RS0105630	28.5508	-0.114625	-1.08269	0.473081	0.999724	1	GGDEF domain-containing protein
F816_RS0105635	34.5389	-0.158402	-1.11605	0.261355	0.992166	1	TlpA family protein disulfide reductase
F816_RS0105640	95.1182	-0.161919	-1.11877	0.226493	0.984184	1	hypothetical protein
F816_RS0105645	165.183	-0.0594209	-1.04205	0.66461	0.999724	1	rhodanese-like domain-containing protein
F816_RS0105650	39.4839	-0.0292446	-1.02048	0.828986	0.999724	1	TlpA family protein disulfide reductase
F816_RS0105655	102.989	0.148465	1.10839	0.259955	0.992166	1	NUDIX domain-containing protein
F816_RS0105660	196.603	0.205181	1.15283	0.13602	0.950083	1	BMC domain-containing protein
F816_RS0105665	49.1211	-0.00791245	-1.0055	0.947122	0.999724	1	recombinase
F816_RS0105670	18.2126	-0.0990373	-1.07106	0.648774	0.999724	1	alpha/beta hydrolase
F816_RS0105675	112.063	-0.155514	-1.11382	0.27504	0.992166	1	HNH endonuclease
F816_RS0105680	56.3901	0.153354	1.11215	0.315673	0.999724	1	N-acetyltransferase
F816_RS0105685	30.1913	0.0751458	1.05347	0.677939	0.999724	1	DUF21 domain-containing protein
F816_RS0105690	251.949	0.0700511	1.04975	0.598355	0.999724	1	host attachment protein
F816_RS0105695	114.726	-0.0334503	-1.02346	0.792496	0.999724	1	hypothetical protein
F816_RS0105700	83.271	0.109997	1.07923	0.42022	0.999724	1	hypothetical protein
F816_RS0105705	114.413	-0.0041391	-1.00287	0.972529	0.999724	1	proteasome-type protease
F816_RS0105710	160.509	-0.133639	-1.09706	0.238372	0.992166	1	alpha-E domain-containing protein
F816_RS0105715	205.663	-0.0995366	-1.07143	0.35202	0.999724	1	circularly permuted type 2 ATP-grasp protein
F816_RS0105720	47.9051	-0.0442251	-1.03113	0.847817	0.999724	1	hypothetical protein
F816_RS0105725	641.628	0.0201404	1.01406	0.884988	0.999724	1	methyltransferase domain-containing protein
F816_RS0105730	514.098	0.0265719	1.01859	0.858891	0.999724	1	polyribonucleotide nucleotidyltransferase
F816_RS0105735	821.601	0.0356462	1.02502	0.812478	0.999724	1	30S ribosomal protein S15
F816_RS0105740	29.4818	-0.159572	-1.11696	0.345044	0.999724	1	tRNA pseudouridine(55) synthase TruB
F816_RS0105745	113.274	-0.133158	-1.09669	0.325251	0.999724	1	30S ribosome-binding factor RbfA
F816_RS0105750	289.254	-0.0957816	-1.06864	0.350276	0.999724	1	translation initiation factor IF-2
nusA	419.904	0.00583101	1.00405	0.969589	0.999724	1	NA
F816_RS0105760	253.721	-0.133924	-1.09727	0.401298	0.999724	1	ribosome maturation factor RimP
F816_RS0105765	217.214	0.0442094	1.03112	0.873188	0.999724	1	tRNA-Met
F816_RS0105770	170.314	-0.213192	-1.15925	0.162044	0.958905	1	DUF2818 domain-containing protein
F816_RS0105775	164.781	-0.252904	-1.1916	0.0353629	0.722106	1	NADH-quinone oxidoreductase subunit NuoN
F816_RS0105780	193.174	-0.348989	-1.27367	0.0129342	0.585867	1	NADH-quinone oxidoreductase subunit M
F816_RS0105785	262.446	-0.305605	-1.23594	0.0501743	0.828639	1	NADH-quinone oxidoreductase subunit L
F816_RS0105790	162.05	-0.0717497	-1.05099	0.600326	0.999724	1	NADH-quinone oxidoreductase subunit NuoK
F816_RS0105795	425.232	-0.154624	-1.11313	0.214585	0.984184	1	NADH-quinone oxidoreductase subunit J
F816_RS0105800	571.923	-0.0288176	-1.02018	0.831691	0.999724	1	NADH-quinone oxidoreductase subunit NuoI
F816_RS0105805	279.239	-0.0400746	-1.02817	0.707597	0.999724	1	NADH-quinone oxidoreductase subunit NuoH
F816_RS0105810	333.321	0.0488947	1.03447	0.633144	0.999724	1	NADH-quinone oxidoreductase subunit G
F816_RS0105815	517.976	0.0440747	1.03102	0.66862	0.999724	1	NADH-quinone oxidoreductase subunit F
F816_RS0105820	723.922	0.0332428	1.02331	0.785934	0.999724	1	NAD(P)H-dependent oxidoreductase subunit E
F816_RS0105825	701.724	-0.018235	-1.01272	0.858418	0.999724	1	NADH-quinone oxidoreductase subunit NuoD
F816_RS0105830	359.577	0.127771	1.0926	0.236557	0.992166	1	NADH-quinone oxidoreductase subunit C
F816_RS0105835	425.065	0.0976436	1.07002	0.37466	0.999724	1	NADH-quinone oxidoreductase subunit NuoB
F816_RS0105840	182.885	0.039648	1.02786	0.843066	0.999724	1	NADH-quinone oxidoreductase subunit A
F816_RS0105845	114.688	-0.00142802	-1.00099	0.995215	0.999724	1	tRNA-Leu
F816_RS0105850	290.234	0.121116	1.08758	0.503114	0.999724	1	preprotein translocase subunit SecG
F816_RS0105855	598.908	-0.00671533	-1.00467	0.966626	0.999724	1	triose-phosphate isomerase
F816_RS0105860	291.059	-0.0140731	-1.0098	0.893541	0.999724	1	phosphoglucosamine mutase
F816_RS0105865	84.0429	-0.108853	-1.07837	0.418168	0.999724	1	dihydropteroate synthase
hflB	1211.97	0.0170895	1.01192	0.916979	0.999724	1	NA
F816_RS0105875	99.5273	-0.106097	-1.07631	0.415697	0.999724	1	23S rRNA (uridine(2552)-2'-O)-methyltransferase RlmE
F816_RS0105880	400.273	-0.125591	-1.09095	0.37925	0.999724	1	ribosome assembly RNA-binding protein YhbY
F816_RS0105885	1389.89	-0.0559686	-1.03956	0.655397	0.999724	1	transcription elongation factor GreA
carB	588.115	-0.0843559	-1.06021	0.596714	0.999724	1	NA
F816_RS0105895	509.347	0.00305735	1.00212	0.98171	0.999724	1	carbamoyl-phosphate synthase small subunit
F816_RS0105900	85.5731	0.104355	1.07501	0.478247	0.999724	1	4-hydroxy-tetrahydrodipicolinate reductase
F816_RS0105905	18.9756	-0.0407109	-1.02862	0.812127	0.999724	1	MFS transporter
F816_RS0105910	289.191	0.00535156	1.00372	0.959834	0.999724	1	chorismate synthase
F816_RS0105915	432.291	0.0114174	1.00795	0.916646	0.999724	1	heme-binding protein
F816_RS0105920	191.089	0.10831	1.07797	0.378839	0.999724	1	sulfurtransferase
ssrS	1091.66	0.295721	1.2275	0.0584299	0.862759	1	NA
F816_RS0105925	27.632	-0.215189	-1.16086	0.302996	0.999724	1	5-formyltetrahydrofolate cyclo-ligase
F816_RS0105930	234.957	-0.0181334	-1.01265	0.888236	0.999724	1	EVE domain-containing protein
F816_RS0105935	72.7954	-0.134268	-1.09754	0.32959	0.999724	1	glutathione S-transferase
F816_RS0105940	197.569	0.118531	1.08563	0.375497	0.999724	1	addiction module antidote protein, HigA family
F816_RS0105945	186.617	0.0517154	1.0365	0.701108	0.999724	1	hypothetical protein
F816_RS0105950	24.1845	0.0215525	1.01505	0.943941	0.999724	1	DUF861 domain-containing protein
F816_RS0105955	11.4571	0.175455	1.12932	0.508584	0.999724	1	hypothetical protein
F816_RS0105965	5.83775	-0.00759898	-1.00528	0.982265	0.999724	1	hypothetical protein
F816_RS0105970	4.61605	-0.0694535	-1.04932	0.805991	0.999724	1	uroporphyrinogen-III C-methyltransferase
F816_RS0105975	4.24746	-0.0195737	-1.01366	0.932517	0.999724	1	nitrate reductase
F816_RS0105980	5.19873	-0.183067	-1.13529	0.774085	0.999724	1	nitrite reductase (NAD(P)H) small subunit
F816_RS0105985	11.5923	-0.06635	-1.04706	0.690364	0.999724	1	nitrite reductase large subunit
F816_RS0105990	9.2291	-0.0402116	-1.02826	0.88441	0.999724	1	ABC transporter ATP-binding protein
F816_RS0105995	8.27318	0.175612	1.12944	0.499453	0.999724	1	nitrate ABC transporter, permease protein
F816_RS0106000	7.24048	-0.319627	-1.24801	0.222598	0.984184	1	nitrate ABC transporter substrate-binding protein
F816_RS0106005	9.93412	0.00529462	1.00368	0.979318	0.999724	1	ANTAR domain-containing protein
F816_RS0106010	155.129	0.302525	1.2333	0.025813	0.666102	1	DsrE family protein
F816_RS0106015	17.7665	-0.388154	-1.30872	0.343394	0.999724	1	hypothetical protein
F816_RS0106020	45.1911	-0.188718	-1.13975	0.259071	0.992166	1	UPF0016 domain-containing protein
F816_RS0106025	69.6628	-0.0228303	-1.01595	0.865222	0.999724	1	TVP38/TMEM64 family protein
F816_RS0106030	53.7145	0.0679261	1.04821	0.588798	0.999724	1	replication-associated recombination protein A
F816_RS0106040	215.415	-0.0699878	-1.04971	0.494265	0.999724	1	hypothetical protein
F816_RS0106045	84.8793	0.0195676	1.01366	0.890159	0.999724	1	hypothetical protein
F816_RS0106050	583.684	0.0562396	1.03975	0.686076	0.999724	1	hypothetical protein
F816_RS0106055	53.4685	-0.121687	-1.08801	0.333614	0.999724	1	deoxyribodipyrimidine photo-lyase
F816_RS0106060	121.029	0.0219594	1.01534	0.842518	0.999724	1	cryptochrome/photolyase family protein
F816_RS0106065	2592.03	0.120209	1.08689	0.468894	0.999724	1	MerR family transcriptional regulator
F816_RS0106070	139.122	-0.0460642	-1.03244	0.668929	0.999724	1	thioredoxin domain-containing protein
F816_RS0106075	61.2272	-0.0252055	-1.01762	0.838183	0.999724	1	DUF3422 domain-containing protein
F816_RS0106080	84.6981	-0.0653727	-1.04636	0.705172	0.999724	1	inositol monophosphatase
F816_RS0106085	38.2911	0.237069	1.1786	0.223228	0.984184	1	RNA methyltransferase
F816_RS0106090	335.697	0.330573	1.25751	0.0243026	0.648546	1	serine O-acetyltransferase
F816_RS0106095	582.231	0.357018	1.28078	0.0511431	0.828639	1	transcriptional regulator
F816_RS0106100	957.375	0.353355	1.27753	0.0198942	0.602145	1	IscS subfamily cysteine desulfurase
F816_RS0106105	4061.49	0.195297	1.14496	0.280597	0.992203	1	Fe-S cluster assembly scaffold IscU
F816_RS0106110	2015.81	0.358364	1.28197	0.019507	0.602145	1	iron-sulfur cluster assembly protein IscA
F816_RS0106115	96.9261	0.0677737	1.0481	0.666921	0.999724	1	Fe-S protein assembly co-chaperone HscB
F816_RS0106120	120.801	0.155305	1.11366	0.195945	0.982959	1	Fe-S protein assembly chaperone HscA
F816_RS0106125	95.7974	-0.0491585	-1.03466	0.747161	0.999724	1	ISC system 2Fe-2S type ferredoxin
F816_RS0106130	287.559	-0.173054	-1.12744	0.192144	0.982959	1	Fe-S assembly protein IscX
F816_RS0106135	397.622	-0.0209039	-1.01459	0.892735	0.999724	1	nucleoside-diphosphate kinase
F816_RS0106140	476.804	0.0890825	1.06369	0.390509	0.999724	1	bifunctional tRNA (adenosine(37)-C2)-methyltransferase TrmG/ribosomal RNA large subunit methyltransferase RlmN
F816_RS0106145	536.883	0.0986669	1.07078	0.492712	0.999724	1	type IV pilus biogenesis/stability protein PilW
F816_RS0106150	215.067	-0.0538647	-1.03804	0.618162	0.999724	1	DUF4115 domain-containing protein
F816_RS0106155	235.506	-0.177042	-1.13056	0.0981451	0.930839	1	histidine--tRNA ligase
F816_RS0106160	371.241	-0.160911	-1.11799	0.1407	0.950083	1	hypothetical protein
F816_RS0106165	266.994	-0.0179956	-1.01255	0.865812	0.999724	1	outer membrane protein assembly factor BamB
F816_RS0106170	122.049	-0.113387	-1.08176	0.309458	0.999724	1	ribosome biogenesis GTPase Der
F816_RS0106175	11.816	0.108932	1.07843	0.63436	0.999724	1	aminotransferase
F816_RS0106180	0.172382	1.15513	2.22705	0.431982	0.999724	1	hypothetical protein
F816_RS0106185	10.2139	-0.456377	-1.37209	0.03102	0.701214	1	sodium-dependent transporter
F816_RS0106190	301.601	-0.00846794	-1.00589	0.95519	0.999724	1	alpha-D-glucose phosphate-specific phosphoglucomutase
F816_RS0106195	123.504	0.206348	1.15376	0.118263	0.947143	1	DUF1249 domain-containing protein
F816_RS0106200	167.928	-0.0541036	-1.03821	0.608666	0.999724	1	two-component system response regulator
F816_RS0106205	203.182	0.111897	1.08065	0.414396	0.999724	1	HDOD domain-containing protein
F816_RS0106210	140.577	-0.0322224	-1.02259	0.768999	0.999724	1	MinD/ParA family protein
F816_RS14425	185.862	-0.0305112	-1.02137	0.871107	0.999724	1	hypothetical protein
F816_RS0106220	57.9384	-0.294848	-1.22676	0.113086	0.947143	1	YaiI/YqxD family protein
F816_RS0106225	62.4373	-0.0777434	-1.05537	0.709022	0.999724	1	hypothetical protein
F816_RS0106230	532.53	0.241687	1.18237	0.0925713	0.907065	1	hypothetical protein
F816_RS0106235	642.594	-0.0707484	-1.05026	0.639858	0.999724	1	non-heme iron oxygenase ferredoxin subunit
F816_RS0106240	428.017	-0.00101995	-1.00071	0.993235	0.999724	1	DUF1631 domain-containing protein
F816_RS0106245	58.7817	-0.118626	-1.0857	0.400089	0.999724	1	sulfate transporter CysZ
F816_RS0106250	403.653	-0.146057	-1.10654	0.36394	0.999724	1	DUF3185 domain-containing protein
F816_RS0106255	58.0535	0.0755347	1.05375	0.546038	0.999724	1	carbohydrate kinase
F816_RS0106260	186.882	0.0307946	1.02157	0.80327	0.999724	1	NADPH-dependent 7-cyano-7-deazaguanine reductase QueF
F816_RS0106265	56.9632	0.00248663	1.00173	0.981964	0.999724	1	chromosome segregation protein SMC
F816_RS0106270	110.204	0.0879064	1.06283	0.443731	0.999724	1	hypothetical protein
ligA	48.8408	-0.0529966	-1.03742	0.656493	0.999724	1	NA
F816_RS0106280	6.19612	-0.623078	-1.54016	0.184219	0.977474	1	transposase
F816_RS0106285	86.5189	-0.0707034	-1.05023	0.528793	0.999724	1	polysaccharide biosynthesis protein
F816_RS0106290	50.2707	0.0435041	1.03061	0.760423	0.999724	1	nucleotide sugar dehydrogenase
F816_RS0106295	0.403845	-0.123416	-1.08931	0.943506	0.999724	1	hypothetical protein
F816_RS0106300	0.20996	1.83239	3.56128	0.502902	0.999724	1	PIN domain-containing protein
F816_RS14430	3.41796	0.191494	1.14195	0.753161	0.999724	1	hypothetical protein
F816_RS14435	1.74998	2.06701	4.19018	0.131094	0.947143	1	hypothetical protein
F816_RS0106305	0.786146	-2.72472	-6.6103	0.268346	0.992166	1	type II toxin-antitoxin system Phd/YefM family antitoxin
F816_RS0106310	0.272046	1.83251	3.56156	0.502872	0.999724	1	PIN domain-containing protein
F816_RS14030	1.36818	0.376976	1.29862	0.681476	0.999724	1	transposase
F816_RS0106320	0	NA	NA	NA	NA	NA	prevent-host-death family protein
F816_RS0106325	0	NA	NA	NA	NA	NA	PIN domain nuclease
F816_RS14445	0	NA	NA	NA	NA	NA	DNA polymerase III subunit beta
F816_RS0106330	0.249153	1.83242	3.56134	0.502895	0.999724	1	DUF86 domain-containing protein
F816_RS14035	36.7215	-0.358036	-1.28168	0.127765	0.947143	1	MarR family EPS-associated transcriptional regulator
F816_RS0106340	0	NA	NA	NA	NA	NA	hypothetical protein
F816_RS0106345	0	NA	NA	NA	NA	NA	hypothetical protein
F816_RS0106350	0.498163	-0.564029	-1.47839	0.462763	0.999724	1	hypothetical protein
F816_RS0106355	0	NA	NA	NA	NA	NA	glycerol-3-phosphate cytidiltransferase
F816_RS14045	0.202715	0.653131	1.57258	0.674308	0.999724	1	glucose-1-phosphate thymidylyltransferase
F816_RS14450	0.20612	-0.924389	-1.89788	0.548619	0.999724	1	dTDP-glucose 4,6-dehydratase
F816_RS0106370	0.31672	-3.2368	-9.427	0.178744	0.971329	1	DegT/DnrJ/EryC1/StrS family aminotransferase
F816_RS0106375	0.181356	-0.924309	-1.89778	0.548654	0.999724	1	hypothetical protein
F816_RS14050	0.787393	0.699782	1.62426	0.413094	0.999724	1	MmgE/PrpD family protein
F816_RS0106385	0.385865	-1.43632	-2.70629	0.322749	0.999724	1	hypothetical protein
F816_RS0106390	0	NA	NA	NA	NA	NA	hypothetical protein
F816_RS14455	0.275028	0.354307	1.27837	0.77256	0.999724	1	ATP-grasp domain-containing protein
F816_RS14460	0	NA	NA	NA	NA	NA	hypothetical protein
F816_RS0106400	0.365433	0.509214	1.42327	0.61262	0.999724	1	adenylosuccinate lyase family protein
F816_RS0106405	0.68021	1.48437	2.79795	0.183269	0.974704	1	cyclase
F816_RS14055	0.446583	1.83239	3.56128	0.502902	0.999724	1	DUF1153 domain-containing protein
F816_RS0106430	1.10775	-0.354983	-1.27897	0.642826	0.999724	1	transposase
F816_RS0106435	0.0902058	-0.147877	-1.10794	0.91118	0.999724	1	hypothetical protein
F816_RS0106440	0.24448	-0.659824	-1.57989	0.589118	0.999724	1	hypothetical protein
F816_RS0106445	0.123112	-0.12345	-1.08934	0.943489	0.999724	1	hypothetical protein
F816_RS0106450	0.100584	-0.123476	-1.08936	0.943478	0.999724	1	hypothetical protein
F816_RS0106455	0.5438	-1.04074	-2.05729	0.416678	0.999724	1	glycosyltransferase family 2 protein
F816_RS0106460	0.344919	-1.43637	-2.70639	0.322747	0.999724	1	nucleoside-diphosphate sugar epimerase
F816_RS0106465	0	NA	NA	NA	NA	NA	type II toxin-antitoxin system ParD family antitoxin
F816_RS0106470	0	NA	NA	NA	NA	NA	type II toxin-antitoxin system RelE/ParE family toxin
F816_RS0106475	0.150262	0.653042	1.57248	0.674354	0.999724	1	DUF4143 domain-containing protein
F816_RS0106480	2.1143	-0.307217	-1.23732	0.646159	0.999724	1	sugar transferase
F816_RS0106485	30.5707	0.484063	1.39868	0.0410516	0.766854	1	PIN domain-containing protein
F816_RS0106490	20.2893	0.59862	1.51427	0.11119	0.947143	1	hypothetical protein
F816_RS0106495	246.143	0.224685	1.16852	0.0604593	0.865234	1	hypothetical protein
F816_RS0106500	239.307	-0.00910294	-1.00633	0.95297	0.999724	1	hypothetical protein
F816_RS0106505	346.952	-0.0141566	-1.00986	0.921141	0.999724	1	hypothetical protein
F816_RS0106510	913.04	-0.0660256	-1.04683	0.653399	0.999724	1	DUF302 domain-containing protein
F816_RS0106515	58.4401	-0.268482	-1.20454	0.0157163	0.602145	1	GGDEF domain-containing protein
F816_RS0106520	0.49373	0.287587	1.2206	0.7369	0.999724	1	nucleoside:proton symporter
F816_RS0106525	42.1116	-0.0845632	-1.06037	0.457207	0.999724	1	exodeoxyribonuclease V subunit gamma
F816_RS0106530	46.2487	-0.0428691	-1.03016	0.70123	0.999724	1	exodeoxyribonuclease V subunit beta
F816_RS0106535	29.0157	-0.137377	-1.0999	0.295438	0.992203	1	exodeoxyribonuclease V subunit alpha
F816_RS0106540	20.9472	-0.114506	-1.0826	0.577301	0.999724	1	hypothetical protein
F816_RS0106545	116.27	-0.0430752	-1.03031	0.7972	0.999724	1	hypothetical protein
F816_RS0106550	0.398256	-0.518206	-1.43217	0.495772	0.999724	1	PAS domain S-box protein
F816_RS0106555	45.8136	-0.213057	-1.15914	0.0707615	0.907065	1	PAS domain S-box protein
F816_RS0106560	155.683	-0.300637	-1.23169	0.00579551	0.350414	1	PAS domain S-box protein
F816_RS0106565	413.119	-0.217779	-1.16294	0.15976	0.958905	1	RNA helicase
F816_RS0106570	127.312	-0.194951	-1.14469	0.0857207	0.907065	1	methyl-accepting chemotaxis protein
F816_RS0106575	62.5607	-0.0111084	-1.00773	0.926131	0.999724	1	DUF255 domain-containing protein
F816_RS0106580	158.257	0.132143	1.09592	0.294583	0.992203	1	hypothetical protein
F816_RS0106590	100.643	0.0345742	1.02425	0.819071	0.999724	1	hypothetical protein
F816_RS0106595	175.426	-0.0227566	-1.0159	0.872209	0.999724	1	peptide chain release factor 2
F816_RS0106600	160.682	-0.194221	-1.14411	0.0744733	0.907065	1	lysine--tRNA ligase
F816_RS0106605	161.498	-0.000736354	-1.00051	0.996158	0.999724	1	PepSY domain-containing protein
F816_RS0106610	22.7801	-0.154739	-1.11322	0.264286	0.992166	1	sodium-independent anion transporter
F816_RS0106615	4.59964	-0.296318	-1.22801	0.513003	0.999724	1	hypothetical protein
F816_RS0106620	129.13	0.00166879	1.00116	0.991676	0.999724	1	sensor histidine kinase
F816_RS0106625	80.5723	-0.207154	-1.15441	0.227715	0.984192	1	sigma-54-dependent Fis family transcriptional regulator
F816_RS0106630	123.732	-0.042047	-1.02957	0.695483	0.999724	1	1,4-alpha-glucan branching protein GlgB
F816_RS0106640	634.948	-0.104202	-1.0749	0.309426	0.999724	1	glucose-1-phosphate adenylyltransferase
F816_RS0106645	410.205	-0.101563	-1.07294	0.389563	0.999724	1	glycoside hydrolase
F816_RS0106650	270.046	-0.29408	-1.2261	0.00533876	0.337956	1	4-alpha-glucanotransferase
F816_RS0106655	1076.26	-0.0298493	-1.02091	0.808885	0.999724	1	hypothetical protein
F816_RS0106660	89.0983	0.155981	1.11418	0.265199	0.992166	1	MOSC domain-containing protein
F816_RS0106665	20.5342	-0.551859	-1.46597	0.0177116	0.602145	1	class I SAM-dependent methyltransferase
F816_RS0106670	30.4236	0.139732	1.1017	0.428463	0.999724	1	peptidase
F816_RS0106675	47.1536	-0.0677539	-1.04808	0.627728	0.999724	1	mechanosensitive ion channel protein MscS
F816_RS0106680	32.5362	0.128775	1.09336	0.461583	0.999724	1	monofunctional biosynthetic peptidoglycan transglycosylase
F816_RS0106685	341.386	-0.164759	-1.12098	0.227789	0.984192	1	hypothetical protein
F816_RS0106690	153.307	-0.260077	-1.19754	0.0477921	0.823635	1	DUF393 domain-containing protein
F816_RS14475	103.294	-0.00996229	-1.00693	0.963362	0.999724	1	DUF2256 domain-containing protein
F816_RS0106695	85.956	-0.078767	-1.05612	0.564174	0.999724	1	histidine phosphatase family protein
F816_RS0106700	28.6296	0.0173436	1.01209	0.900669	0.999724	1	TolC family protein
F816_RS0106705	13.9182	0.178017	1.13133	0.212222	0.984184	1	AcrB/AcrD/AcrF family protein
F816_RS0106710	13.6391	-0.257407	-1.19533	0.216288	0.984184	1	efflux RND transporter periplasmic adaptor subunit
F816_RS0106715	22.5068	0.106996	1.07698	0.659289	0.999724	1	tryptophan-rich sensory protein
F816_RS0106720	59.6194	-0.0718139	-1.05104	0.638377	0.999724	1	type I glyceraldehyde-3-phosphate dehydrogenase
F816_RS0106725	22.7554	-0.0334337	-1.02345	0.845113	0.999724	1	MFS transporter
F816_RS0106730	8.62306	0.135879	1.09876	0.608986	0.999724	1	LysR family transcriptional regulator
F816_RS0106735	203.795	-0.00774004	-1.00538	0.942321	0.999724	1	3-isopropylmalate dehydratase large subunit
F816_RS0106740	127.629	-0.100709	-1.0723	0.505834	0.999724	1	3-isopropylmalate dehydratase small subunit
F816_RS0106745	251	-0.103005	-1.07401	0.339385	0.999724	1	3-isopropylmalate dehydrogenase
F816_RS0106750	557.678	-0.160063	-1.11734	0.122576	0.947143	1	aspartate-semialdehyde dehydrogenase
F816_RS0106755	411.812	-0.0595413	-1.04213	0.559037	0.999724	1	hypothetical protein
F816_RS0106760	0.151308	-0.123396	-1.0893	0.943514	0.999724	1	hypothetical protein
F816_RS0106765	11.32	0.260182	1.19763	0.323077	0.999724	1	tRNA pseudouridine(38-40) synthase TruA
F816_RS0106770	64.3228	0.331816	1.2586	0.0230734	0.630139	1	phosphoribosylanthranilate isomerase
F816_RS0106775	224.993	-0.0638405	-1.04524	0.552652	0.999724	1	tryptophan synthase subunit beta
F816_RS0106780	154.861	0.043436	1.03057	0.705897	0.999724	1	tryptophan synthase subunit alpha
F816_RS0106785	429.248	0.104127	1.07484	0.397237	0.999724	1	acetyl-CoA carboxylase carboxyltransferase subunit beta
F816_RS0106790	62.3112	-0.0890796	-1.06369	0.47002	0.999724	1	bifunctional tetrahydrofolate synthase/dihydrofolate synthase
F816_RS0106795	70.1167	-0.0120669	-1.0084	0.94141	0.999724	1	SPOR domain-containing protein
F816_RS0106800	101.638	0.152132	1.11121	0.254369	0.992166	1	colicin V production protein CvpA
F816_RS0106805	135.12	-0.117854	-1.08512	0.395414	0.999724	1	amidophosphoribosyltransferase
F816_RS0106810	67.6426	-0.200499	-1.1491	0.168763	0.969573	1	L,D-transpeptidase
F816_RS0106815	1440.08	0.115203	1.08313	0.419221	0.999724	1	Fe-S cluster assembly transcriptional regulator IscR
F816_RS0106820	29.4946	0.0137122	1.00955	0.916022	0.999724	1	DUF3488 domain-containing protein
F816_RS0106825	30.2853	-0.206877	-1.15419	0.188182	0.981763	1	DUF58 domain-containing protein
F816_RS0106830	73.9917	0.143015	1.10421	0.325854	0.999724	1	MoxR family ATPase
F816_RS0106835	106.046	0.0278552	1.0195	0.810102	0.999724	1	STAS domain-containing protein
F816_RS0106840	94.6278	0.0436798	1.03074	0.762052	0.999724	1	ABC transporter ATP-binding protein
F816_RS0106845	99.5676	-0.154412	-1.11297	0.198249	0.982959	1	MCE family protein
F816_RS0106850	72.9514	-0.189668	-1.1405	0.170883	0.969573	1	hypothetical protein
F816_RS0106855	53.9786	0.126093	1.09133	0.433543	0.999724	1	glutathione peroxidase
F816_RS0106860	28.4761	-0.388452	-1.30899	0.137012	0.950083	1	tRNA adenosine(34) deaminase TadA
F816_RS0106865	0.300885	-0.405026	-1.32411	0.662093	0.999724	1	type I secretion system permease/ATPase
F816_RS0106870	0.321593	1.02113	2.02951	0.366076	0.999724	1	HlyD family type I secretion periplasmic adaptor subunit
F816_RS0106875	0.161538	-1.92379	-3.79419	0.457939	0.999724	1	DNA-binding response regulator
F816_RS0106895	0.285477	-1.92379	-3.79419	0.457939	0.999724	1	transcriptional regulator
F816_RS0106900	0.203161	-0.123422	-1.08932	0.943503	0.999724	1	ImmA/IrrE family metallo-endopeptidase
F816_RS0106905	0.27854	-0.147842	-1.10791	0.911199	0.999724	1	hypothetical protein
F816_RS0106910	0.0721403	1.83239	3.56128	0.502902	0.999724	1	hypothetical protein
F816_RS14485	0	NA	NA	NA	NA	NA	hypothetical protein
F816_RS0106920	0.501747	-1.92379	-3.79419	0.457939	0.999724	1	AlpA family transcriptional regulator
F816_RS0106925	0.0868355	1.83239	3.56128	0.502902	0.999724	1	hypothetical protein
F816_RS0106930	0.0834139	-1.92379	-3.79419	0.457939	0.999724	1	DUF4102 domain-containing protein
F816_RS0106935	5.54623	0.345721	1.27079	0.175989	0.971329	1	thiol reductant ABC exporter subunit CydC
F816_RS0106940	10.9331	0.209743	1.15648	0.253812	0.992166	1	thiol reductant ABC exporter subunit CydD
F816_RS0106945	20.0396	0.0394583	1.02773	0.820354	0.999724	1	hypothetical protein
F816_RS0106950	33.8887	0.266615	1.20298	0.119187	0.947143	1	cytochrome ubiquinol oxidase subunit I
F816_RS0106955	25.7665	0.461245	1.37673	0.0131293	0.585867	1	cytochrome d ubiquinol oxidase subunit II
F816_RS0106960	70.6303	0.253462	1.19206	0.0344792	0.716117	1	sigma-54-dependent Fis family transcriptional regulator
F816_RS0106965	151.14	0.0178379	1.01244	0.881031	0.999724	1	hypothetical protein
F816_RS0106970	3206.55	0.629553	1.54709	0.000193246	0.0490363	0.526015	peroxiredoxin
F816_RS0106975	66.7735	-0.0548227	-1.03873	0.777129	0.999724	1	lactoylglutathione lyase
F816_RS0106980	54.3957	0.0784428	1.05588	0.593511	0.999724	1	hypothetical protein
F816_RS0106985	48.2096	0.105787	1.07608	0.474631	0.999724	1	leucyl/phenylalanyl-tRNA--protein transferase
F816_RS0106990	87.3842	-0.0663876	-1.04709	0.572828	0.999724	1	N-acetyltransferase
F816_RS0106995	300.232	0.00239374	1.00166	0.984158	0.999724	1	thioredoxin-disulfide reductase
F816_RS0107000	2141.38	0.276479	1.21124	0.0616445	0.865234	1	ribonucleoside-diphosphate reductase subunit alpha
F816_RS0107005	1614.75	0.0804994	1.05738	0.613206	0.999724	1	ribonucleotide-diphosphate reductase subunit beta
F816_RS0107010	0	NA	NA	NA	NA	NA	hypothetical protein
F816_RS0107025	0.766311	-0.166627	-1.12243	0.850247	0.999724	1	transposase
F816_RS0107030	0.368999	1.83242	3.56134	0.502895	0.999724	1	AbrB/MazE/SpoVT family DNA-binding domain-containing protein
F816_RS0107035	0.214345	1.83242	3.56134	0.502895	0.999724	1	PIN domain-containing protein
F816_RS14490	0	NA	NA	NA	NA	NA	BrnT family toxin
F816_RS0107040	0.633715	0.653036	1.57247	0.674356	0.999724	1	hypothetical protein
F816_RS0107045	3.04397	-0.243731	-1.18405	0.600585	0.999724	1	hypothetical protein
F816_RS0107050	54.0223	0.0906124	1.06482	0.527027	0.999724	1	sensor domain-containing diguanylate cyclase
F816_RS0107060	49.0799	-0.0442701	-1.03116	0.777441	0.999724	1	hypothetical protein
F816_RS0107065	69.9157	-0.310027	-1.23973	0.0713449	0.907065	1	hypothetical protein
F816_RS0107070	95.2037	-0.0782463	-1.05573	0.576276	0.999724	1	DUF4440 domain-containing protein
F816_RS0107075	42.5958	0.0428127	1.03012	0.853263	0.999724	1	hypothetical protein
F816_RS0107080	44.573	-0.0840254	-1.05997	0.553988	0.999724	1	EamA/RhaT family transporter
F816_RS0107085	0.370471	-0.147788	-1.10787	0.911232	0.999724	1	hypothetical protein
F816_RS0107090	52.5793	-0.30066	-1.23171	0.177815	0.971329	1	cupin domain-containing protein
F816_RS0107095	46.9259	-0.131021	-1.09507	0.319684	0.999724	1	hypothetical protein
F816_RS0107100	457.874	0.649651	1.56879	6.64075e-05	0.0225951	0.180761	hypothetical protein
F816_RS0107105	11.2054	0.518055	1.43202	0.140301	0.950083	1	DUF4440 domain-containing protein
F816_RS0107110	27.406	0.236754	1.17834	0.177028	0.971329	1	dioxygenase
F816_RS0107115	37.4072	0.163857	1.12028	0.218599	0.984184	1	L-lactate permease
F816_RS0107120	116.716	-0.0146088	-1.01018	0.891453	0.999724	1	EAL domain-containing protein
F816_RS0107125	29.2364	-0.145833	-1.10637	0.456959	0.999724	1	hypothetical protein
F816_RS0107130	45.414	-0.156572	-1.11464	0.221937	0.984184	1	NAD(P)H dehydrogenase
F816_RS0107135	0.388233	0.776337	1.71278	0.377246	0.999724	1	PAS domain-containing protein
F816_RS0107140	0.200904	-1.9238	-3.7942	0.457937	0.999724	1	hypothetical protein
F816_RS14495	0	NA	NA	NA	NA	NA	hypothetical protein
F816_RS0107150	20.2515	0.174781	1.12879	0.434767	0.999724	1	MOSC domain-containing protein
F816_RS0107160	24.6391	-0.316307	-1.24514	0.0581788	0.862759	1	lecithin--cholesterol acyltransferase
F816_RS0107165	0.147225	1.83251	3.56156	0.502872	0.999724	1	NERD domain-containing protein
F816_RS0107170	128.071	0.0572211	1.04046	0.705192	0.999724	1	DUF4197 domain-containing protein
F816_RS0107175	48.0209	-0.0299256	-1.02096	0.819617	0.999724	1	EAL domain-containing protein
F816_RS0107180	0.635986	0.377178	1.2988	0.674809	0.999724	1	hypothetical protein
F816_RS0107185	0.663925	-0.627913	-1.54533	0.470571	0.999724	1	hypothetical protein
F816_RS0107190	0.587678	0.0784873	1.05591	0.926234	0.999724	1	TIGR00341 family protein
F816_RS0107195	38.7294	0.0588764	1.04165	0.668179	0.999724	1	HD-GYP domain-containing protein
F816_RS0107200	1.62789	1.82228	3.5364	0.194801	0.982959	1	hypothetical protein
F816_RS0107205	19.4515	-0.160995	-1.11806	0.38622	0.999724	1	flagellin
F816_RS0107210	8.9681	0.163489	1.11999	0.609952	0.999724	1	peptide-methionine (S)-S-oxide reductase
F816_RS0107215	3.68582	-0.0577005	-1.04081	0.856293	0.999724	1	PAS domain S-box protein
F816_RS0107220	110.518	0.116957	1.08445	0.329852	0.999724	1	hypothetical protein
F816_RS0107225	54.1199	0.0289676	1.02028	0.826624	0.999724	1	DUF1679 domain-containing protein
F816_RS0107230	17.4616	0.179513	1.1325	0.600449	0.999724	1	hypothetical protein
F816_RS0107235	119.619	0.202413	1.15062	0.0589541	0.862759	1	GGDEF domain-containing protein
F816_RS0107240	57.213	0.236733	1.17832	0.205312	0.982959	1	hypothetical protein
F816_RS14070	37.1184	0.160076	1.11735	0.347802	0.999724	1	GGDEF domain-containing protein
F816_RS14500	403.304	-0.0858404	-1.06131	0.539744	0.999724	1	hypothetical protein
F816_RS14075	150.972	0.0595752	1.04216	0.674835	0.999724	1	PAS domain S-box protein
F816_RS0107250	98.1122	0.147366	1.10755	0.239821	0.992166	1	hypothetical protein
F816_RS0107255	97.3006	0.026208	1.01833	0.816489	0.999724	1	EAL domain-containing protein
F816_RS14510	90.4539	0.656163	1.57589	0.00763529	0.412642	1	hypothetical protein
F816_RS0107260	32.9718	0.222562	1.1668	0.152985	0.955106	1	pentapeptide repeat-containing protein
F816_RS0107265	24.5368	-0.0653296	-1.04632	0.746244	0.999724	1	hypothetical protein
F816_RS0107270	47.1812	-0.140679	-1.10242	0.475071	0.999724	1	hypothetical protein
F816_RS0107275	98.7197	0.0814712	1.0581	0.608045	0.999724	1	hypothetical protein
F816_RS14515	10.5364	0.298464	1.22983	0.56289	0.999724	1	hypothetical protein
F816_RS0107280	113.514	0.133998	1.09733	0.397102	0.999724	1	thioredoxin TrxC
F816_RS0107285	116.201	0.0940898	1.06739	0.509769	0.999724	1	hypothetical protein
F816_RS0107290	25.8972	-0.205116	-1.15278	0.216487	0.984184	1	oxidoreductase
F816_RS0107295	160.142	0.0704363	1.05003	0.51733	0.999724	1	GGDEF domain-containing protein
F816_RS0107300	653.073	0.113894	1.08215	0.298814	0.995557	1	hypothetical protein
F816_RS0107305	70.6065	-0.0590435	-1.04177	0.661518	0.999724	1	class I SAM-dependent methyltransferase
F816_RS0107310	23.0345	-0.0353853	-1.02483	0.865091	0.999724	1	hypothetical protein
F816_RS0107315	76.8372	-0.0686298	-1.04872	0.5569	0.999724	1	hypothetical protein
F816_RS0107320	109.831	0.181709	1.13423	0.185544	0.980684	1	glycine zipper 2TM domain-containing protein
F816_RS0107325	78.3679	-0.16629	-1.12217	0.162401	0.958905	1	diguanylate cyclase response regulator
F816_RS0107330	488.333	-0.03091	-1.02166	0.775658	0.999724	1	response regulator
F816_RS0107335	33.7955	-0.0192214	-1.01341	0.911418	0.999724	1	adenosine deaminase
F816_RS0107340	25.7017	0.411892	1.33043	0.113151	0.947143	1	rhomboid family intramembrane serine protease
F816_RS0107345	17.0533	0.601516	1.51731	0.0401404	0.766854	1	AmmeMemoRadiSam system protein A
F816_RS0107350	110.695	0.422638	1.34038	0.00505228	0.33731	1	AmmeMemoRadiSam system protein B
F816_RS0107355	131.56	0.303128	1.23382	0.0677914	0.900137	1	AmmeMemoRadiSam system radical SAM enzyme
F816_RS14080	48.691	0.268239	1.20434	0.203352	0.982959	1	Hsp20/alpha crystallin family protein
F816_RS14085	85.5563	-0.263597	-1.20047	0.251127	0.992166	1	Hsp20/alpha crystallin family protein
F816_RS0107370	30.2912	0.0086797	1.00603	0.964393	0.999724	1	DUF2235 domain-containing protein
F816_RS0107375	109.329	0.260036	1.19751	0.0957025	0.915369	1	DUF2237 domain-containing protein
F816_RS0107380	66.4689	-0.0674222	-1.04784	0.550949	0.999724	1	HDOD domain-containing protein
F816_RS0107385	55.5855	0.194237	1.14412	0.12959	0.947143	1	HDIG domain-containing protein
F816_RS0107390	77.0184	-0.0829253	-1.05916	0.545585	0.999724	1	GGDEF domain-containing protein
F816_RS0107395	27.1659	-0.0604178	-1.04277	0.768217	0.999724	1	CPBP family intramembrane metalloprotease
F816_RS0107400	65.163	-0.027277	-1.01909	0.848442	0.999724	1	BCCT family transporter
F816_RS0107405	119.154	-0.150853	-1.11023	0.310317	0.999724	1	hypothetical protein
F816_RS0107410	76.4691	0.207794	1.15492	0.263223	0.992166	1	DksA/TraR family C4-type zinc finger protein
F816_RS0107415	138.626	0.0515089	1.03635	0.645277	0.999724	1	tryptophan synthase subunit beta
F816_RS0107420	60.7573	0.0874415	1.06248	0.549952	0.999724	1	phosphoribosyltransferase
F816_RS0107425	40.9441	-0.024631	-1.01722	0.897152	0.999724	1	macro domain-containing protein
F816_RS0107430	112.572	0.205341	1.15296	0.144519	0.950083	1	LLM class flavin-dependent oxidoreductase
F816_RS0107435	51.7785	-0.180429	-1.13322	0.282895	0.992203	1	hypothetical protein
F816_RS0107440	72.9865	0.149203	1.10896	0.331586	0.999724	1	nucleoside deaminase
F816_RS0107445	143.893	-0.0920339	-1.06587	0.415869	0.999724	1	succinylglutamate desuccinylase
F816_RS0107450	356.259	0.0266208	1.01862	0.832347	0.999724	1	30S ribosomal protein S6--L-glutamate ligase
F816_RS0107455	270.429	-0.0860085	-1.06143	0.453593	0.999724	1	ATP-dependent zinc protease
F816_RS0107460	79.134	-0.143414	-1.10452	0.333973	0.999724	1	DUF302 domain-containing protein
F816_RS0107465	286.536	-0.0842583	-1.06014	0.4597	0.999724	1	hypothetical protein
F816_RS0107470	42.7637	-0.0120364	-1.00838	0.930547	0.999724	1	protease SohB
F816_RS0107475	186.128	0.0477551	1.03366	0.704331	0.999724	1	hypothetical protein
F816_RS0107480	98.695	-0.0509248	-1.03593	0.732844	0.999724	1	LysR family transcriptional regulator
F816_RS0107485	78.5493	-0.0542365	-1.03831	0.634785	0.999724	1	N-acetylglutaminylglutamine amidotransferase
F816_RS0107490	7.45974	0.418921	1.33693	0.333957	0.999724	1	DUF488 domain-containing protein
F816_RS14090	0.20649	-0.12345	-1.08934	0.943489	0.999724	1	hypothetical protein
F816_RS0107500	122.998	0.208833	1.15575	0.106009	0.947143	1	molybdenum cofactor biosynthesis protein B
F816_RS0107505	115.595	0.166838	1.1226	0.154174	0.957318	1	23S rRNA pseudouridylate synthase B
F816_RS0107510	66.5035	-0.0400178	-1.02813	0.777254	0.999724	1	hypothetical protein
F816_RS0107515	48.0962	-0.0225625	-1.01576	0.924655	0.999724	1	DUF1049 domain-containing protein
F816_RS0107520	20.1565	-0.141684	-1.10319	0.40177	0.999724	1	MFS transporter
F816_RS0107525	84.8047	-0.1544	-1.11296	0.239901	0.992166	1	DUF2249 domain-containing protein
F816_RS0107530	66.504	-0.0210907	-1.01473	0.882012	0.999724	1	hemerythrin domain-containing protein
F816_RS0107535	19.1628	-0.446324	-1.36256	0.115898	0.947143	1	hypothetical protein
F816_RS0107540	39.8589	-0.640991	-1.5594	0.0032774	0.297369	1	glycine cleavage system protein H
F816_RS0107545	46.2512	-0.312284	-1.24167	0.0492947	0.828639	1	thioredoxin
F816_RS0107550	67.0457	-0.182054	-1.1345	0.286405	0.992203	1	rhodanese-like domain-containing protein
F816_RS0107555	116.607	-0.414643	-1.33297	0.0141607	0.602145	1	nucleoside diphosphate kinase regulator
F816_RS0107560	21.6699	-0.0075309	-1.00523	0.960953	0.999724	1	DNA polymerase Y family protein
F816_RS0107565	25.9425	0.339873	1.26565	0.227064	0.984184	1	translesion DNA synthesis-associated protein ImuA
F816_RS0107570	62.5193	0.254038	1.19254	0.162022	0.958905	1	transcriptional repressor LexA
F816_RS0107575	116.572	0.0483898	1.03411	0.713544	0.999724	1	Lrp/AsnC family transcriptional regulator
F816_RS0107580	1095.47	0.302778	1.23352	0.125376	0.947143	1	2-isopropylmalate synthase
F816_RS0107585	229.146	-0.0631333	-1.04473	0.596327	0.999724	1	PIN domain-containing protein
F816_RS0107590	153.173	-0.197516	-1.14672	0.255976	0.992166	1	type II toxin-antitoxin system prevent-host-death family antitoxin
F816_RS0107595	43.3815	-0.0908226	-1.06498	0.538745	0.999724	1	ion transporter
F816_RS0107600	25.4459	-0.0104801	-1.00729	0.960451	0.999724	1	class I SAM-dependent methyltransferase
F816_RS0107605	146.107	0.0615376	1.04358	0.61311	0.999724	1	septum formation inhibitor Maf
F816_RS0107610	253.393	0.105111	1.07558	0.444795	0.999724	1	oxaloacetate decarboxylase subunit alpha
F816_RS0107615	104.178	0.125208	1.09067	0.270966	0.992166	1	acetyl-CoA carboxylase biotin carboxylase subunit
F816_RS0107620	332.494	0.0552117	1.03901	0.72722	0.999724	1	hypothetical protein
F816_RS0107625	352.771	0.120569	1.08716	0.47589	0.999724	1	50S ribosomal protein L32
F816_RS0107630	237.973	-0.100848	-1.0724	0.352285	0.999724	1	phosphate acyltransferase PlsX
F816_RS0107635	183.152	-0.072978	-1.05189	0.512814	0.999724	1	ketoacyl-ACP synthase III
F816_RS0107640	69.9074	0.0659745	1.04679	0.66197	0.999724	1	CYTH domain-containing protein
F816_RS0107645	105.598	0.00144187	1.001	0.990986	0.999724	1	SPO1 DNA polymerase
F816_RS0107650	135.738	0.112197	1.08087	0.300118	0.99868	1	excinuclease ABC subunit UvrC
F816_RS0107655	136.972	-0.0312227	-1.02188	0.802697	0.999724	1	CDP-diacylglycerol--glycerol-3-phosphate 3-phosphatidyltransferase
F816_RS0107660	119.842	-0.0167309	-1.01166	0.881533	0.999724	1	sensor domain-containing diguanylate cyclase
F816_RS0107665	297.499	-0.242351	-1.18292	0.245666	0.992166	1	tRNA-Gly
F816_RS0107670	13.0561	-0.145992	-1.10649	0.844771	0.999724	1	tRNA-Cys
F816_RS0107675	130.89	-0.0341257	-1.02394	0.787281	0.999724	1	GGDEF domain-containing protein
F816_RS0107680	112.928	0.0328669	1.02304	0.758903	0.999724	1	diguanylate cyclase
F816_RS0107685	0.399328	1.83242	3.56134	0.502895	0.999724	1	nucleotidyltransferase domain-containing protein
F816_RS0107690	0.33126	1.83242	3.56134	0.502895	0.999724	1	hypothetical protein
F816_RS0107700	0.416896	0.509188	1.42325	0.61264	0.999724	1	hypothetical protein
F816_RS0107705	65.9333	-0.229629	-1.17253	0.264047	0.992166	1	type II toxin-antitoxin system prevent-host-death family antitoxin
F816_RS0107720	57.4074	0.0341345	1.02394	0.808767	0.999724	1	GTP-binding protein
F816_RS0107725	113.868	-0.1435	-1.10458	0.226547	0.984184	1	motility protein MotB
F816_RS0107730	252.887	-0.07858	-1.05598	0.472792	0.999724	1	flagellar motor stator protein MotA
F816_RS0107735	101.166	0.0114251	1.00795	0.920218	0.999724	1	HDOD domain-containing protein
F816_RS0107740	200.437	-0.0570505	-1.04034	0.592096	0.999724	1	PAS domain S-box protein
F816_RS0107750	0.266153	0.213817	1.15975	0.83838	0.999724	1	magnesium transporter
F816_RS0107755	0.72826	1.02108	2.02944	0.372142	0.999724	1	hypothetical protein
F816_RS0107760	154.859	0.0200033	1.01396	0.856195	0.999724	1	flavodoxin-dependent (E)-4-hydroxy-3-methylbut-2-enyl-diphosphate synthase
F816_RS0107765	20.8191	0.085955	1.06139	0.660695	0.999724	1	hypothetical protein
F816_RS0107770	30.5254	0.115769	1.08355	0.477875	0.999724	1	hypothetical protein
F816_RS0107775	16.5812	-0.359493	-1.28297	0.132224	0.947143	1	TIGR02281 family clan AA aspartic protease
F816_RS0107780	32.6772	-0.0380003	-1.02669	0.787145	0.999724	1	MFS transporter
F816_RS14525	153.066	-0.105731	-1.07604	0.581251	0.999724	1	hypothetical protein
F816_RS0107790	349.489	-0.00982257	-1.00683	0.94126	0.999724	1	addiction module antitoxin RelB
F816_RS0107795	31.379	0.132192	1.09596	0.582953	0.999724	1	hypothetical protein
F816_RS0107800	51.5024	0.0253124	1.0177	0.821114	0.999724	1	AcrB/AcrD/AcrF family protein
F816_RS0107805	47.6492	0.0370754	1.02603	0.776219	0.999724	1	hypothetical protein
F816_RS0107810	1337.04	0.252055	1.1909	0.0552555	0.853383	1	copper chaperone PCu(A)C
F816_RS0107815	402.229	0.175181	1.12911	0.098685	0.93271	1	hypothetical protein
F816_RS0107820	125.817	0.179513	1.1325	0.271616	0.992166	1	hypothetical protein
F816_RS0107825	117.307	0.117297	1.0847	0.353741	0.999724	1	threonylcarbamoyl-AMP synthase
F816_RS0107830	98.198	-0.0302982	-1.02122	0.79167	0.999724	1	DUF945 domain-containing protein
F816_RS0107835	200.242	-0.0219378	-1.01532	0.839369	0.999724	1	tryptophan--tRNA ligase
F816_RS0107840	130.824	-0.19515	-1.14484	0.121971	0.947143	1	segregation/condensation protein A
F816_RS0107845	64.0556	-0.103273	-1.07421	0.459554	0.999724	1	SMC-Scp complex subunit ScpB
F816_RS0107850	189.753	0.152958	1.11185	0.18151	0.973932	1	hypothetical protein
F816_RS0107855	289.976	-0.308873	-1.23874	0.00959235	0.492649	1	hypothetical protein
F816_RS0107860	278.773	-0.47813	-1.39294	0.00164476	0.206682	1	hypothetical protein
F816_RS0107865	21.7798	0.0744975	1.05299	0.61913	0.999724	1	bifunctional 23S rRNA (guanine(2069)-N(7))-methyltransferase RlmK/23S rRNA (guanine(2445)-N(2))-methyltransferase RlmL
F816_RS0107870	32.7109	0.487868	1.40237	0.00447141	0.328951	1	nodulation protein NodJ
F816_RS0107875	43.876	0.0209561	1.01463	0.88372	0.999724	1	ABC transporter ATP-binding protein
F816_RS0107880	683.675	-0.491742	-1.40614	0.000557546	0.116742	1	hypothetical protein
F816_RS0107885	202.691	-0.497718	-1.41198	0.00179828	0.206682	1	hypothetical protein
F816_RS0107890	21.895	0.0389025	1.02733	0.850352	0.999724	1	EamA/RhaT family transporter
F816_RS0107895	28.1114	-0.134254	-1.09753	0.415565	0.999724	1	NAD(P)-dependent oxidoreductase
F816_RS0107900	7.22206	-0.185626	-1.13731	0.479043	0.999724	1	divalent metal cation transporter
F816_RS0107905	80.9182	0.0359302	1.02522	0.756241	0.999724	1	membrane-bound lytic murein transglycosylase MltF
F816_RS0107910	106.692	0.168317	1.12375	0.221433	0.984184	1	hypothetical protein
F816_RS0107915	305.015	0.0090898	1.00632	0.939094	0.999724	1	DUF1820 domain-containing protein
F816_RS0107920	1510.58	-0.335469	-1.26179	0.0293699	0.695172	1	tRNA-Ser
F816_RS14530	3.39511	-0.810526	-1.75385	0.435593	0.999724	1	RFAM:RF00391
F816_RS0107925	10.8597	0.547113	1.46116	0.251987	0.992166	1	hypothetical protein
F816_RS0107930	48.8038	0.0713146	1.05067	0.59644	0.999724	1	metal-dependent hydrolase
F816_RS0107935	32.4333	-0.00856872	-1.00596	0.941301	0.999724	1	5-oxoprolinase
F816_RS0107940	304.921	-0.0130375	-1.00908	0.907452	0.999724	1	membrane protein
F816_RS0107945	57.4986	0.189186	1.14012	0.104704	0.947143	1	DUF1631 domain-containing protein
F816_RS0107950	109.169	0.00483447	1.00336	0.970557	0.999724	1	class I SAM-dependent methyltransferase
F816_RS0107955	45.14	0.0412657	1.02902	0.781513	0.999724	1	DUF1295 domain-containing protein
F816_RS0107960	85.48	-0.00920573	-1.0064	0.942671	0.999724	1	septum site-determining protein MinC
F816_RS0107965	453.569	0.0446479	1.03143	0.671947	0.999724	1	septum site-determining protein MinD
F816_RS0107970	283.334	-0.111054	-1.08002	0.379555	0.999724	1	cell division topological specificity factor MinE
F816_RS0107975	197.993	-0.0456452	-1.03214	0.678429	0.999724	1	NAD-dependent epimerase
F816_RS0107980	294.42	0.0429832	1.03024	0.695983	0.999724	1	type 1 glutamine amidotransferase domain-containing protein
F816_RS0107985	936.103	0.179301	1.13234	0.0814612	0.907065	1	TetR/AcrR family transcriptional regulator
F816_RS0107990	879.441	0.0141029	1.00982	0.889989	0.999724	1	MexH family multidrug efflux RND transporter periplasmic adaptor subunit
F816_RS0107995	716.935	-0.0641462	-1.04547	0.685145	0.999724	1	acriflavine resistance protein B
rbcL	4384	-0.15304	-1.11191	0.336026	0.999724	1	NA
F816_RS0108005	1658.83	-0.0202996	-1.01417	0.882775	0.999724	1	ribulose bisphosphate carboxylase small subunit
F816_RS0108010	1069.5	-0.152944	-1.11184	0.342352	0.999724	1	carboxysome shell protein
F816_RS0108020	801.793	-0.239536	-1.18061	0.0186669	0.602145	1	carboxysome shell carbonic anhydrase
F816_RS0108025	466.196	-0.223276	-1.16738	0.0922336	0.907065	1	carboxysome peptide A
F816_RS0108030	1540.53	-0.372046	-1.29419	0.0104766	0.509237	1	carboxysome peptide B
F816_RS0108035	2438.02	-0.0892368	-1.06381	0.507348	0.999724	1	BMC domain-containing protein
F816_RS0108040	5749.05	-0.100391	-1.07206	0.525889	0.999724	1	BMC domain-containing protein
F816_RS0108045	757.972	0.0117279	1.00816	0.913776	0.999724	1	BMC domain-containing protein
F816_RS0108050	1008.93	-0.174145	-1.1283	0.195833	0.982959	1	bacterioferritin
F816_RS0108055	824.085	-0.258249	-1.19603	0.0181793	0.602145	1	transcriptional coactivator/pterin dehydratase
F816_RS0108060	230.523	-0.169717	-1.12484	0.137193	0.950083	1	chromosome partitioning protein ParA
F816_RS0108065	194.074	-0.265654	-1.20218	0.0347272	0.716117	1	hypothetical protein
F816_RS0108070	498.032	-0.244568	-1.18474	0.0203665	0.602145	1	CbbQ/NirQ/NorQ/GpvN family protein
F816_RS0108075	353.951	-0.191392	-1.14186	0.061984	0.865234	1	VWA domain-containing protein
F816_RS0108080	134.068	-0.269243	-1.20518	0.0999797	0.93289	1	LysR family transcriptional regulator
F816_RS0108085	522.424	0.112014	1.08074	0.294776	0.992203	1	DUF4440 domain-containing protein
F816_RS0108090	85.9413	-0.0564339	-1.03989	0.693971	0.999724	1	hypothetical protein
F816_RS0108095	109.599	-0.0974071	-1.06985	0.517616	0.999724	1	hypothetical protein
F816_RS0108100	251.126	-0.0237932	-1.01663	0.870616	0.999724	1	energy-dependent translational throttle protein EttA
F816_RS14105	38.2808	-0.241278	-1.18204	0.161917	0.958905	1	hypothetical protein
F816_RS0108110	71.7268	-0.0134593	-1.00937	0.905648	0.999724	1	hypothetical protein
F816_RS0108115	102.432	0.0754847	1.05371	0.481731	0.999724	1	carbonate dehydratase
F816_RS0108120	541.957	-0.080424	-1.05733	0.606705	0.999724	1	alpha/beta hydrolase
F816_RS0108125	11.9819	0.148825	1.10867	0.400404	0.999724	1	hypothetical protein
F816_RS0108130	21.8323	-0.356095	-1.27996	0.0228009	0.630139	1	NADH dehydrogenase subunit M
F816_RS0108135	16.9848	-0.0292634	-1.02049	0.858345	0.999724	1	oxidoreductase
F816_RS0108140	9.31288	0.612554	1.52896	0.168994	0.969573	1	Na+/H+ antiporter subunit C
F816_RS0108145	12.2188	-0.231767	-1.17427	0.285436	0.992203	1	DUF4040 domain-containing protein
F816_RS0108150	23.4267	0.739201	1.66925	0.018335	0.602145	1	cation:proton antiporter
F816_RS0108155	67.7636	-0.224468	-1.16835	0.200033	0.982959	1	multiple resistance and pH regulation protein F
F816_RS0108160	35.718	0.135893	1.09877	0.446765	0.999724	1	hypothetical protein
F816_RS0108165	353.985	0.0772475	1.055	0.482468	0.999724	1	hypothetical protein
F816_RS0108170	0.392076	-0.147957	-1.108	0.911132	0.999724	1	methylamine utilization protein
F816_RS0108175	0.270907	-1.08108	-2.11562	0.26728	0.992166	1	GGDEF domain-containing protein
F816_RS0108180	0.459541	0.730397	1.6591	0.546971	0.999724	1	DUF3034 domain-containing protein
F816_RS0108185	2.42626	0.079672	1.05678	0.897199	0.999724	1	group 1 truncated hemoglobin
F816_RS0108190	13.1518	-0.0828812	-1.05913	0.647421	0.999724	1	hypothetical protein
F816_RS0108195	4.90588	-0.226055	-1.16963	0.607433	0.999724	1	HAD-IB family hydrolase
F816_RS0108200	15.4334	-0.0785753	-1.05597	0.716363	0.999724	1	short-chain dehydrogenase
F816_RS0108205	18.522	0.103176	1.07414	0.537059	0.999724	1	FAD-binding oxidoreductase
F816_RS0108210	18.9856	-0.0456625	-1.03216	0.802143	0.999724	1	lysylphosphatidylglycerol synthetase family protein
F816_RS0108215	49.8063	-0.152535	-1.11152	0.283266	0.992203	1	decaprenyl-phosphate phosphoribosyltransferase
F816_RS0108220	143.957	0.141437	1.103	0.262146	0.992166	1	hypothetical protein
F816_RS0108225	54.799	-0.0450817	-1.03174	0.741834	0.999724	1	EamA/RhaT family transporter
F816_RS0108230	135.001	-0.072067	-1.05122	0.593739	0.999724	1	hypothetical protein
F816_RS0108235	71.1312	-0.0615954	-1.04362	0.628953	0.999724	1	hypothetical protein
F816_RS0108240	380.724	0.138204	1.10053	0.322799	0.999724	1	ferredoxin family protein
F816_RS0108245	23.5164	-0.210271	-1.15691	0.11019	0.947143	1	DNA mismatch repair protein MutS
F816_RS0108250	268.732	0.0243301	1.01701	0.874686	0.999724	1	PilZ domain-containing protein
F816_RS0108255	154.787	0.0534191	1.03772	0.740861	0.999724	1	CinA family protein
F816_RS0108260	89.3807	-0.00688218	-1.00478	0.948546	0.999724	1	hypothetical protein
F816_RS0108265	344.939	0.236396	1.17805	0.113883	0.947143	1	recombinase RecA
F816_RS0108270	152.482	0.0767196	1.05462	0.54127	0.999724	1	regulatory protein RecX
F816_RS0108275	407.723	0.0894556	1.06397	0.512396	0.999724	1	alanine--tRNA ligase
F816_RS0108280	530.219	-0.17157	-1.12628	0.161192	0.958905	1	aspartate kinase
F816_RS0108285	1054.16	-0.214302	-1.16014	0.109465	0.947143	1	carbon storage regulator
F816_RS0108290	1381.4	-0.173362	-1.12768	0.359274	0.999724	1	tRNA-Ser
F816_RS0108295	0	NA	NA	NA	NA	NA	hypothetical protein
F816_RS0108300	0.251613	-0.296538	-1.22819	0.645922	0.999724	1	hypothetical protein
F816_RS0108305	95.2356	-0.0330499	-1.02317	0.793575	0.999724	1	hypothetical protein
F816_RS0108325	750.351	-0.146326	-1.10675	0.169605	0.969573	1	ClpXP protease specificity-enhancing factor
F816_RS0108330	1111.35	-0.0348508	-1.02445	0.734738	0.999724	1	stringent starvation protein A
F816_RS0108335	2371.18	-0.119143	-1.08609	0.459756	0.999724	1	cytochrome c
F816_RS0108340	1453.6	-0.0319684	-1.02241	0.844554	0.999724	1	cytochrome b
F816_RS0108345	2647.41	0.0880863	1.06296	0.60281	0.999724	1	ubiquinol-cytochrome c reductase iron-sulfur subunit
F816_RS0108350	138.936	0.0837613	1.05978	0.4804	0.999724	1	Nif3-like dinuclear metal center hexameric protein
F816_RS0108355	245.614	0.0640961	1.04543	0.641361	0.999724	1	PDZ domain-containing protein
F816_RS0108360	158.204	0.116013	1.08374	0.309133	0.999724	1	copper resistance protein CopD
F816_RS0108365	267.981	-0.0435879	-1.03067	0.715375	0.999724	1	hypothetical protein
F816_RS0108370	407.792	0.103786	1.07459	0.420309	0.999724	1	copper oxidase
F816_RS0108375	164.563	0.171068	1.12589	0.111227	0.947143	1	TolC family protein
F816_RS0108380	657.551	0.0310477	1.02175	0.778318	0.999724	1	hypothetical protein
F816_RS0108385	302.673	0.137333	1.09987	0.225846	0.984184	1	aminopeptidase N
F816_RS0108390	53.4993	0.329947	1.25697	0.0217912	0.622046	1	preprotein translocase subunit TatD
F816_RS0108395	22.7398	0.299606	1.23081	0.150436	0.950083	1	KR domain-containing protein
F816_RS0108400	1375.29	-0.277358	-1.21197	0.0881817	0.907065	1	hypothetical protein
F816_RS0108405	688.283	-0.242259	-1.18284	0.1132	0.947143	1	hypothetical protein
F816_RS0108410	198.199	-0.0907456	-1.06492	0.443315	0.999724	1	glycine cleavage system protein R
F816_RS0108415	87.7729	-0.0503581	-1.03552	0.662006	0.999724	1	RimK family alpha-L-glutamate ligase
F816_RS0108420	135.413	0.0945301	1.06772	0.479588	0.999724	1	GNAT family N-acetyltransferase
F816_RS0108425	40.2641	-0.0676929	-1.04804	0.699378	0.999724	1	haloacid dehalogenase type II
F816_RS0108430	0	NA	NA	NA	NA	NA	hypothetical protein
F816_RS0108435	0.382614	-1.92385	-3.79435	0.457923	0.999724	1	hypothetical protein
F816_RS0108440	470.269	0.0432677	1.03045	0.701592	0.999724	1	transcriptional regulator
F816_RS0108445	96.9378	0.159826	1.11715	0.247428	0.992166	1	hypothetical protein
F816_RS0108450	169.6	0.314475	1.24356	0.0439325	0.797228	1	hypothetical protein
F816_RS0108455	21.2802	0.0101786	1.00708	0.932337	0.999724	1	DEAD/DEAH box helicase
F816_RS0108460	83.7408	-0.173453	-1.12775	0.207619	0.982959	1	histidinol-phosphate transaminase
F816_RS0108465	153.304	-0.103013	-1.07401	0.350466	0.999724	1	histidinol dehydrogenase
F816_RS0108470	346.66	-0.0730487	-1.05194	0.488878	0.999724	1	3-deoxy-7-phosphoheptulonate synthase
F816_RS0108475	286.178	-0.017988	-1.01255	0.870954	0.999724	1	ATP phosphoribosyltransferase
F816_RS0108480	196.506	-0.0631605	-1.04475	0.55948	0.999724	1	UDP-N-acetylglucosamine 1-carboxyvinyltransferase
F816_RS0108485	142.498	-0.0688462	-1.04888	0.64739	0.999724	1	STAS domain-containing protein
F816_RS0108490	282.179	0.113194	1.08162	0.306955	0.999724	1	toluene tolerance protein
F816_RS0108495	193.859	-0.148324	-1.10828	0.225615	0.984184	1	outer membrane lipid asymmetry maintenance protein MlaD
F816_RS0108500	84.9639	-0.138287	-1.1006	0.283637	0.992203	1	ABC transporter permease
F816_RS0108505	103.839	0.0490994	1.03462	0.688007	0.999724	1	ABC transporter ATP-binding protein
F816_RS0108510	10.2803	-0.463263	-1.37866	0.164122	0.960703	1	hypothetical protein
F816_RS0108515	90.1526	0.0997706	1.0716	0.404486	0.999724	1	LLM class flavin-dependent oxidoreductase
F816_RS0108520	13.2818	0.317964	1.24657	0.145353	0.950083	1	hypothetical protein
F816_RS0108525	25.412	-0.201512	-1.1499	0.230768	0.989388	1	hypothetical protein
F816_RS0108530	132.984	0.0202214	1.01412	0.860346	0.999724	1	KpsF/GutQ family sugar-phosphate isomerase
F816_RS0108535	156.856	-0.0479325	-1.03378	0.769837	0.999724	1	3-deoxy-D-manno-octulosonate 8-phosphate phosphatase
F816_RS0108540	63.8072	-0.098061	-1.07033	0.5061	0.999724	1	LPS export ABC transporter periplasmic protein LptC
F816_RS0108545	229.525	-0.0521035	-1.03678	0.722935	0.999724	1	lipopolysaccharide transport periplasmic protein LptA
F816_RS0108550	123.296	-0.0588275	-1.04162	0.662238	0.999724	1	LPS export ABC transporter ATP-binding protein
F816_RS0108555	321.232	0.0415574	1.02922	0.761481	0.999724	1	RNA polymerase sigma-54 factor
F816_RS0108560	1107.94	-0.0892254	-1.0638	0.397628	0.999724	1	ribosomal subunit interface protein
F816_RS0108565	415.247	0.0236184	1.01651	0.830221	0.999724	1	PTS sugar transporter subunit IIA
F816_RS0108570	175.317	-0.0738087	-1.05249	0.506867	0.999724	1	HPr(Ser) kinase/phosphatase
F816_RS0108575	150.792	-0.169627	-1.12477	0.229697	0.989388	1	RNase adapter RapZ
F816_RS0108580	281.554	0.0937079	1.06711	0.421097	0.999724	1	PTS mannose transporter subunit IIA
F816_RS0108585	113.205	0.233309	1.17553	0.199146	0.982959	1	HPr family phosphocarrier protein
F816_RS0108590	37.369	0.0369329	1.02593	0.834838	0.999724	1	hypothetical protein
F816_RS0108595	307.438	0.17604	1.12978	0.203468	0.982959	1	DUF4440 domain-containing protein
F816_RS0108600	161.771	0.114493	1.08259	0.367361	0.999724	1	hypothetical protein
aroK	243.679	-0.0282319	-1.01976	0.805854	0.999724	1	NA
F816_RS0108610	845.452	-0.0842789	-1.06016	0.594182	0.999724	1	type IV pilus secretin PilQ
F816_RS0108615	1376.55	-0.0785224	-1.05594	0.444495	0.999724	1	pilus assembly protein PilP
F816_RS0108620	1279.47	-0.103899	-1.07467	0.311846	0.999724	1	pilus assembly protein PilO
F816_RS0108625	853	-0.0437819	-1.03081	0.752158	0.999724	1	pilus assembly protein PilN
F816_RS0108630	2051.18	-0.0999712	-1.07175	0.532546	0.999724	1	pilus assembly protein PilM
F816_RS0108635	113.246	0.0517889	1.03655	0.629795	0.999724	1	peptidase
F816_RS0108640	68.4977	0.0707172	1.05024	0.616483	0.999724	1	hypothetical protein
F816_RS0108645	179.863	-0.0595345	-1.04213	0.590603	0.999724	1	uroporphyrinogen decarboxylase
F816_RS0108650	270.707	-0.111855	-1.08062	0.447345	0.999724	1	glutamate synthase subunit beta
F816_RS0108655	1895.18	0.0390285	1.02742	0.781165	0.999724	1	GatB/YqeY domain-containing protein
F816_RS0108660	4725.8	-0.0340496	-1.02388	0.833653	0.999724	1	30S ribosomal protein S21
F816_RS0108665	219.751	-0.0433444	-1.0305	0.689026	0.999724	1	3-dehydroquinate synthase
F816_RS0108670	213.408	0.0613486	1.04344	0.582622	0.999724	1	deoxyguanosinetriphosphate triphosphohydrolase
F816_RS0108675	78.6716	-0.087862	-1.06279	0.439429	0.999724	1	hypothetical protein
F816_RS0108680	280.088	0.200238	1.14889	0.198266	0.982959	1	glutamate synthase large subunit
F816_RS0108685	38.1504	0.0638768	1.04527	0.615664	0.999724	1	DNA primase
F816_RS0108690	959.505	0.118016	1.08524	0.476307	0.999724	1	RNA polymerase sigma factor RpoD
F816_RS0108695	14.3723	0.226501	1.16999	0.735087	0.999724	1	tRNA-Met
F816_RS0108700	97.2032	0.104632	1.07522	0.518799	0.999724	1	hypothetical protein
F816_RS0108705	30.6347	-0.0582094	-1.04117	0.750761	0.999724	1	VWA domain-containing protein
F816_RS0108710	85.7073	-0.122889	-1.08891	0.397331	0.999724	1	type II secretion system protein GspC
F816_RS0108715	224.57	0.152788	1.11172	0.271311	0.992166	1	type II secretion system protein GspD
F816_RS0108720	157.538	-0.0245834	-1.01719	0.820268	0.999724	1	type II secretion system protein GspE
F816_RS14560	0	NA	NA	NA	NA	NA	hypothetical protein
F816_RS0108725	88.701	-0.17089	-1.12575	0.210972	0.984184	1	type II secretion system protein GspF
F816_RS0108730	250.21	-0.113427	-1.0818	0.332857	0.999724	1	type II secretion system protein GspG
F816_RS0108735	69.4027	0.0894164	1.06394	0.53588	0.999724	1	type II secretion system protein GspH
F816_RS0108740	89.1251	-0.00992085	-1.0069	0.953414	0.999724	1	type II secretion system protein GspI
F816_RS0108745	19.8185	0.364331	1.28728	0.108799	0.947143	1	type II secretion system protein GspJ
F816_RS0108750	15.1072	0.171076	1.1259	0.428238	0.999724	1	hypothetical protein
F816_RS0108755	45.7755	0.0371406	1.02608	0.776182	0.999724	1	hypothetical protein
F816_RS0108760	41.9841	-0.21774	-1.16291	0.251504	0.992166	1	type II secretion system protein M
F816_RS0108765	30.7242	0.192378	1.14265	0.280331	0.992203	1	type II secretion system protein N
F816_RS0108770	31.5329	0.225278	1.169	0.273426	0.992166	1	outer membrane protein assembly factor BamD
F816_RS0108775	16.2726	0.216287	1.16174	0.14431	0.950083	1	hypothetical protein
F816_RS0108780	37.5232	-0.0457864	-1.03225	0.754947	0.999724	1	DUF4382 domain-containing protein
F816_RS0108785	11.5791	-0.525822	-1.43975	0.0665276	0.88935	1	2OG-Fe(II) oxygenase
F816_RS0108790	0.297033	0.35405	1.27814	0.772724	0.999724	1	EamA/RhaT family transporter
F816_RS0108795	0.315375	-1.8134	-3.51469	0.196019	0.982959	1	hypothetical protein
F816_RS0108800	0.6926	-1.33571	-2.524	0.23405	0.992166	1	GntR family transcriptional regulator
F816_RS0108805	0.452499	-0.535072	-1.44901	0.610017	0.999724	1	electron transfer flavoprotein subunit alpha
F816_RS0108810	0.458285	1.52668	2.88123	0.282987	0.992203	1	electron transfer flavoprotein subunit beta/FixA family protein
F816_RS0108815	0.392193	-0.413884	-1.33227	0.625118	0.999724	1	electron transfer flavoprotein-ubiquinone oxidoreductase
F816_RS0108820	0.257503	0.653131	1.57258	0.674308	0.999724	1	ferredoxin--NADP reductase
F816_RS0108825	0	NA	NA	NA	NA	NA	DUF971 domain-containing protein
F816_RS0108830	0	NA	NA	NA	NA	NA	hypothetical protein
F816_RS0108835	0.948087	-3.23669	-9.42627	0.178761	0.971329	1	ferredoxin family protein
F816_RS0108840	0.618898	0.078428	1.05587	0.926289	0.999724	1	hypothetical protein
F816_RS0108845	1.21574	3.11092	8.63935	0.226245	0.984184	1	4Fe-4S dicluster domain-containing protein
F816_RS0108850	0.506293	0.128665	1.09328	0.863563	0.999724	1	fumarate reductase/succinate dehydrogenase flavoprotein subunit
F816_RS0108855	0.241711	0.653016	1.57245	0.674367	0.999724	1	GntR family transcriptional regulator
F816_RS0108860	0.226043	-0.924329	-1.8978	0.548648	0.999724	1	ABC transporter ATP-binding protein
F816_RS14115	0.364877	0.213603	1.15958	0.842047	0.999724	1	ABC transporter permease
F816_RS0108870	93.1583	-0.0108399	-1.00754	0.931692	0.999724	1	competence/damage-inducible protein A
F816_RS0108875	168.579	-0.0652196	-1.04624	0.556803	0.999724	1	ferrochelatase
F816_RS0108880	354.424	0.179179	1.13224	0.103726	0.947143	1	HNH endonuclease
F816_RS0108885	407.999	-0.104887	-1.07541	0.494644	0.999724	1	NAD(P) transhydrogenase subunit alpha
F816_RS0108890	263.18	-0.00377549	-1.00262	0.979138	0.999724	1	NAD(P) transhydrogenase subunit alpha
F816_RS0108895	447.446	-0.11609	-1.08379	0.298534	0.995557	1	NADP transhydrogenase subunit alpha
F816_RS0108900	21.4979	0.173716	1.12796	0.211794	0.984184	1	primosomal protein N'
F816_RS0108905	51.5486	-0.00960694	-1.00668	0.950953	0.999724	1	arginine--tRNA ligase
F816_RS0108910	42.1504	-0.0164636	-1.01148	0.920227	0.999724	1	SPOR domain-containing protein
F816_RS0108915	18.2588	0.114592	1.08267	0.411546	0.999724	1	ATP-dependent RNA helicase HrpA
F816_RS0108920	30.1041	-0.047198	-1.03326	0.746524	0.999724	1	FAD-dependent oxidoreductase
F816_RS0108935	320.122	0.0495934	1.03497	0.631296	0.999724	1	dihydroxy-acid dehydratase
F816_RS0108940	1680.12	-0.0160316	-1.01117	0.921531	0.999724	1	heavy metal transporter
F816_RS14120	383.352	0.0431669	1.03037	0.695681	0.999724	1	DUF192 domain-containing protein
F816_RS0108950	186.588	0.0632604	1.04482	0.55771	0.999724	1	amino-acid N-acetyltransferase
F816_RS0108955	517.103	0.0340286	1.02387	0.755139	0.999724	1	RNA polymerase-binding protein DksA
F816_RS0108960	14.7906	0.0830534	1.05926	0.700318	0.999724	1	hypothetical protein
F816_RS0108965	27.2046	-0.141716	-1.10322	0.383131	0.999724	1	hypothetical protein
F816_RS0108970	24.7439	0.00881116	1.00613	0.967141	0.999724	1	nucleotidyltransferase family protein
F816_RS0108975	200.064	-0.0942188	-1.06749	0.432969	0.999724	1	hypothetical protein
F816_RS0108980	1027.6	-0.0382632	-1.02688	0.708443	0.999724	1	hypothetical protein
F816_RS0108985	1857.18	-0.0697275	-1.04952	0.552975	0.999724	1	RNA polymerase subunit sigma-24
F816_RS0108990	69.5664	-0.0105035	-1.00731	0.94525	0.999724	1	hypothetical protein
F816_RS0108995	38.0982	-0.150825	-1.1102	0.261999	0.992166	1	glutamate--cysteine ligase GCS2
F816_RS0109000	68.9565	-0.0667784	-1.04738	0.599464	0.999724	1	succinylglutamate desuccinylase
F816_RS0109005	159.149	0.100019	1.07179	0.56578	0.999724	1	hypothetical protein
F816_RS0109010	203.166	0.0884472	1.06323	0.437928	0.999724	1	hypothetical protein
F816_RS0109015	31.9651	-1.05181	-2.07313	0.109333	0.947143	1	tRNA-Met
F816_RS0109020	176.958	-0.289331	-1.22207	0.0341265	0.714557	1	ferredoxin
F816_RS0109025	113.207	0.0657878	1.04666	0.666083	0.999724	1	DUF481 domain-containing protein
F816_RS0109030	40.6494	0.162387	1.11914	0.230574	0.989388	1	(Fe-S)-binding protein
F816_RS0109035	298.42	0.000769468	1.00053	0.994438	0.999724	1	demethoxyubiquinone hydroxylase family protein
F816_RS0109040	201.966	0.105892	1.07616	0.345654	0.999724	1	adenosylmethionine decarboxylase
F816_RS0109045	161.16	0.0401065	1.02819	0.752147	0.999724	1	OsmC family protein
F816_RS0109050	292.694	-0.0511975	-1.03612	0.643656	0.999724	1	cAMP-activated global transcriptional regulator CRP
trpC	484.715	-0.00737941	-1.00513	0.948288	0.999724	1	NA
F816_RS0109060	220.24	0.0589771	1.04173	0.587603	0.999724	1	anthranilate phosphoribosyltransferase
F816_RS0109065	23.2774	-0.0171302	-1.01194	0.913553	0.999724	1	Bcr/CflA family drug resistance efflux transporter
F816_RS0109070	279.613	0.0766395	1.05456	0.538934	0.999724	1	type 1 glutamine amidotransferase
F816_RS0109075	34.2001	-0.0156088	-1.01088	0.928522	0.999724	1	hypothetical protein
F816_RS0109080	206.945	-0.186212	-1.13777	0.0815667	0.907065	1	anthranilate synthase component I
F816_RS0109085	314.728	0.0107082	1.00745	0.939291	0.999724	1	phosphoglycolate phosphatase
F816_RS0109090	611.48	0.0328047	1.023	0.840608	0.999724	1	ribulose-phosphate 3-epimerase
F816_RS0109095	326.862	0.0108837	1.00757	0.943302	0.999724	1	cytochrome c
F816_RS14575	15.3444	0.122886	1.08891	0.734094	0.999724	1	hypothetical protein
F816_RS0109100	88.715	-0.191315	-1.1418	0.149129	0.950083	1	membrane protein
F816_RS0109105	219.263	-0.219271	-1.16415	0.0806743	0.907065	1	class I SAM-dependent methyltransferase
F816_RS0109110	181.801	-0.208994	-1.15588	0.0573422	0.86235	1	5-(carboxyamino)imidazole ribonucleotide synthase
F816_RS0109115	162.438	0.219323	1.16419	0.0911298	0.907065	1	5-(carboxyamino)imidazole ribonucleotide mutase
F816_RS0109120	105.05	0.0268426	1.01878	0.823243	0.999724	1	phosphoribosylaminoimidazolesuccinocarboxamide synthase
F816_RS0109125	58.6515	0.0473473	1.03336	0.737467	0.999724	1	dethiobiotin synthase
F816_RS0109130	101.008	0.142348	1.1037	0.253889	0.992166	1	hypothetical protein
F816_RS0109135	1638.8	0.00285947	1.00198	0.985934	0.999724	1	fructose-bisphosphate aldolase class II
F816_RS0109140	302.414	-0.0356663	-1.02503	0.80537	0.999724	1	pyruvate kinase
F816_RS0109145	416.911	0.112486	1.08109	0.412818	0.999724	1	phosphoglycerate kinase
F816_RS0109150	1125.29	0.098571	1.07071	0.414235	0.999724	1	type I glyceraldehyde-3-phosphate dehydrogenase
F816_RS0109155	751.801	0.00106551	1.00074	0.994819	0.999724	1	transketolase
F816_RS0109160	3580	0.126617	1.09173	0.387543	0.999724	1	methionine adenosyltransferase
F816_RS0109165	6083.42	0.0865351	1.06182	0.579045	0.999724	1	adenosylhomocysteinase
F816_RS0109170	696.065	0.0345308	1.02422	0.789565	0.999724	1	methylenetetrahydrofolate reductase NAD(P)H]
F816_RS0109175	45.0061	-0.0527716	-1.03726	0.763687	0.999724	1	16S rRNA (uracil(1498)-N(3))-methyltransferase
F816_RS0109180	17.7341	0.147572	1.1077	0.547847	0.999724	1	hypothetical protein
F816_RS0109185	156.714	-0.191074	-1.14161	0.0617796	0.865234	1	hybrid sensor histidine kinase/response regulator
F816_RS0109190	698.179	-0.238619	-1.17986	0.11717	0.947143	1	chemotaxis protein
F816_RS0109195	460.204	-0.152188	-1.11125	0.198833	0.982959	1	hypothetical protein
F816_RS0109200	746.636	-0.141587	-1.10312	0.188518	0.981763	1	response regulator
F816_RS0109205	959.373	-0.139338	-1.1014	0.185465	0.980684	1	response regulator
F816_RS0109210	316.388	0.0128097	1.00892	0.904375	0.999724	1	glutathione synthase
F816_RS0109215	226.316	-0.0261804	-1.01831	0.809455	0.999724	1	FAD:protein FMN transferase
F816_RS0109220	90.3265	-0.150649	-1.11007	0.401933	0.999724	1	hypothetical protein
F816_RS0109225	15.3747	0.331616	1.25842	0.212334	0.984184	1	heptaprenyl diphosphate synthase
F816_RS0109230	53.6027	-0.011668	-1.00812	0.931126	0.999724	1	energy transducer TonB
F816_RS0109235	205.097	0.0545971	1.03857	0.63914	0.999724	1	YqgE/AlgH family protein
F816_RS0109240	64.6277	0.0199879	1.01395	0.912141	0.999724	1	Holliday junction resolvase RuvX
F816_RS0109245	517.968	0.0611703	1.04331	0.618306	0.999724	1	bifunctional pyr operon transcriptional regulator/uracil phosphoribosyltransferase PyrR
F816_RS0109250	308.204	-0.0933095	-1.06681	0.381505	0.999724	1	aspartate carbamoyltransferase catalytic subunit
F816_RS0109255	149.445	-0.0386598	-1.02716	0.726205	0.999724	1	dihydroorotase
F816_RS0109260	225.4	-0.0513056	-1.0362	0.640416	0.999724	1	dihydroorotate dehydrogenase electron transfer subunit
F816_RS0109265	579.825	-0.252943	-1.19164	0.0143674	0.602145	1	twitching motility protein PilT
F816_RS0109270	768.675	-0.177351	-1.13081	0.0829514	0.907065	1	twitching motility protein PilT
F816_RS0109275	851.846	-0.0047637	-1.00331	0.962825	0.999724	1	type IV pili twitching motility protein PilT
F816_RS0109280	66.8647	0.00980373	1.00682	0.945902	0.999724	1	YggS family pyridoxal phosphate-dependent enzyme
F816_RS0109285	92.3347	0.0754286	1.05367	0.582895	0.999724	1	pyrroline-5-carboxylate reductase
F816_RS0109290	54.9237	-0.157668	-1.11548	0.252154	0.992166	1	fructosamine kinase family protein
F816_RS0109295	146.225	0.145539	1.10614	0.27573	0.992166	1	globin
F816_RS0109300	126.717	0.0967973	1.0694	0.430455	0.999724	1	lytic murein transglycosylase
F816_RS0109305	148.698	-0.107481	-1.07735	0.386605	0.999724	1	ribosomal large subunit pseudouridine synthase E
F816_RS0109310	94.9177	-0.0675211	-1.04791	0.681146	0.999724	1	DUF1007 domain-containing protein
F816_RS0109315	49.6272	-0.126753	-1.09183	0.3659	0.999724	1	5'-3' exonuclease
F816_RS0109320	109.137	-0.0624944	-1.04427	0.600764	0.999724	1	malate dehydrogenase
F816_RS0109325	459.234	-0.0948227	-1.06793	0.519825	0.999724	1	malate dehydrogenase
F816_RS0109330	465.469	0.101279	1.07272	0.41098	0.999724	1	M48 family peptidase
F816_RS0109335	102.006	0.172625	1.12711	0.239894	0.992166	1	hypothetical protein
F816_RS0109340	897.184	0.0596514	1.04221	0.684416	0.999724	1	50S ribosomal protein L31
F816_RS0109345	58.0714	-0.0157385	-1.01097	0.907201	0.999724	1	NAD(P)-dependent oxidoreductase
F816_RS0109350	389.222	-0.0015832	-1.0011	0.988879	0.999724	1	BCCT family transporter
F816_RS0109355	61.8377	-0.0521141	-1.03678	0.72146	0.999724	1	16S rRNA (guanine(966)-N(2))-methyltransferase RsmD
F816_RS0109360	218.509	-0.016486	-1.01149	0.877634	0.999724	1	insulinase family protein
F816_RS0109365	215.342	-0.0890194	-1.06365	0.404449	0.999724	1	insulinase family protein
F816_RS0109370	269.148	0.00784211	1.00545	0.943549	0.999724	1	signal recognition particle-docking protein FtsY
F816_RS0109375	86.6838	0.174492	1.12857	0.187167	0.981763	1	cell division ATP-binding protein FtsE
F816_RS0109380	46.9481	0.0193074	1.01347	0.890323	0.999724	1	hypothetical protein
F816_RS0109385	3450.72	0.222933	1.1671	0.164059	0.960703	1	RNA polymerase sigma factor RpoH
F816_RS0109395	68.8472	-0.242438	-1.18299	0.271649	0.992166	1	cbb3-type cytochrome oxidase assembly protein CcoS
F816_RS0109400	60.4724	-0.0734586	-1.05224	0.515869	0.999724	1	copper-translocating P-type ATPase
F816_RS0109405	483.528	-0.0399749	-1.0281	0.727224	0.999724	1	nitrogen fixation protein FixH
F816_RS0109410	307.447	-0.140666	-1.10241	0.291002	0.992203	1	cytochrome c oxidase accessory protein CcoG
F816_RS0109415	1791.81	-0.0723118	-1.0514	0.648417	0.999724	1	cytochrome-c oxidase, cbb3-type subunit III
F816_RS0109420	732.875	-0.103022	-1.07402	0.360694	0.999724	1	CcoQ/FixQ family Cbb3-type cytochrome c oxidase assembly chaperone
F816_RS0109425	3147.26	-0.0628294	-1.04451	0.714955	0.999724	1	cytochrome-c oxidase, cbb3-type subunit II
F816_RS0109430	1435.45	-0.051965	-1.03668	0.750496	0.999724	1	cytochrome-c oxidase, cbb3-type subunit I
F816_RS0109435	47.256	0.0819973	1.05848	0.578334	0.999724	1	malonyl-acyl-carrier protein] O-methyltransferase Bio
F816_RS0109440	31.7209	0.0903431	1.06462	0.580112	0.999724	1	hypothetical protein
F816_RS0109445	108.948	0.084733	1.06049	0.507635	0.999724	1	glycerol-3-phosphate 1-O-acyltransferase PlsY
F816_RS0109450	104.213	0.15439	1.11295	0.193803	0.982959	1	tRNA (adenosine(37)-N6)-threonylcarbamoyltransferase complex transferase subunit TsaD
F816_RS0109455	77.5767	0.0849244	1.06063	0.560769	0.999724	1	SAM-dependent methyltransferase
F816_RS0109460	68.2413	0.191536	1.14198	0.165552	0.964955	1	KR domain-containing protein
F816_RS0109465	178.767	0.0242746	1.01697	0.860452	0.999724	1	hypothetical protein
F816_RS0109470	11.1433	0.00286289	1.00199	0.988605	0.999724	1	ATP-dependent protease
F816_RS0109475	932.383	0.0221185	1.01545	0.882794	0.999724	1	hypothetical protein
F816_RS0109480	4269.92	0.309786	1.23952	0.0407432	0.766854	1	tRNA-Arg
F816_RS0109485	257.001	0.065532	1.04647	0.638864	0.999724	1	transcription/translation regulatory transformer protein RfaH
F816_RS0109495	436.563	0.00901658	1.00627	0.947817	0.999724	1	DMSO reductase
F816_RS0109500	626.034	0.0022376	1.00155	0.986682	0.999724	1	4Fe-4S dicluster domain-containing protein
F816_RS0109505	774.546	0.0593151	1.04197	0.712815	0.999724	1	formate dehydrogenase
F816_RS0109510	137.217	-0.201408	-1.14982	0.225219	0.984184	1	GTP 3',8-cyclase MoaA
F816_RS0109515	197.967	0.20344	1.15144	0.0925626	0.907065	1	universal stress protein
F816_RS0109520	41.1198	-0.04958	-1.03496	0.754832	0.999724	1	SulP family inorganic anion transporter
F816_RS0109525	67.7407	0.188057	1.13923	0.202853	0.982959	1	rhomboid family intramembrane serine protease
F816_RS0109530	29.8193	-0.0520871	-1.03676	0.74399	0.999724	1	TonB-dependent receptor
F816_RS0109535	0.859903	-1.97872	-3.94143	0.068363	0.900468	1	porin
F816_RS0109540	77.2242	-0.06434	-1.04561	0.614959	0.999724	1	dienelactone hydrolase
F816_RS0109545	24.6772	0.552277	1.4664	0.0177243	0.602145	1	tRNA (cytidine(34)-2'-O)-methyltransferase
F816_RS0109550	159.709	0.0467423	1.03293	0.677464	0.999724	1	dihydroorotate dehydrogenase
F816_RS0109565	979.828	-0.0798694	-1.05692	0.507147	0.999724	1	hypothetical protein
F816_RS0109570	452.269	0.0202783	1.01416	0.907925	0.999724	1	30S ribosomal protein S20
F816_RS0109575	156.077	0.160839	1.11794	0.135819	0.950083	1	gamma-glutamyltransferase
F816_RS0109580	279.088	0.237995	1.17935	0.0633675	0.870472	1	ferredoxin
F816_RS0109585	108.095	0.0476678	1.03359	0.722376	0.999724	1	pantetheine-phosphate adenylyltransferase
F816_RS0109590	66.266	0.345668	1.27074	0.0904147	0.907065	1	hypothetical protein
F816_RS0109595	119.612	0.15515	1.11354	0.287004	0.992203	1	peptidase C39 family protein
F816_RS0109600	266.33	0.112705	1.08125	0.447481	0.999724	1	hypothetical protein
F816_RS0109605	105.23	0.101006	1.07252	0.55561	0.999724	1	hypothetical protein
F816_RS0109610	60.0686	0.162269	1.11905	0.479554	0.999724	1	hypothetical protein
F816_RS0109615	56.2369	0.135141	1.0982	0.366206	0.999724	1	hypothetical protein
F816_RS0109620	110.237	0.00519468	1.00361	0.963669	0.999724	1	6-phosphofructokinase
F816_RS0109625	1377.18	0.108743	1.07829	0.50332	0.999724	1	class 1 fructose-bisphosphatase
F816_RS0109630	27.6212	0.0868032	1.06201	0.55353	0.999724	1	chromate transporter
F816_RS0109635	12.3495	0.0890861	1.0637	0.671767	0.999724	1	2-hydroxyacid dehydrogenase
F816_RS0109640	145.622	0.128141	1.09288	0.385401	0.999724	1	sulfite reductase subunit A
F816_RS0109645	225.03	0.197697	1.14687	0.198305	0.982959	1	Crp/Fnr family transcriptional regulator
F816_RS0109650	128.982	0.0153576	1.0107	0.895872	0.999724	1	hypothetical protein
F816_RS0109655	121.581	0.177381	1.13083	0.140314	0.950083	1	oxidoreductase
F816_RS0109660	89.1801	0.225403	1.1691	0.117939	0.947143	1	Ni/Fe hydrogenase subunit alpha
F816_RS0109665	1.43043	-1.03715	-2.05217	0.375385	0.999724	1	hypothetical protein
F816_RS0109670	0	NA	NA	NA	NA	NA	hypothetical protein
F816_RS0109675	33.3677	-0.0414573	-1.02915	0.849698	0.999724	1	hydrogenase maturation protease
F816_RS0109680	279.903	-0.124731	-1.0903	0.237162	0.992166	1	NADP-specific glutamate dehydrogenase
F816_RS0109685	232.939	0.0341618	1.02396	0.750771	0.999724	1	acyl-CoA desaturase
F816_RS0109690	136.704	0.0533595	1.03768	0.70445	0.999724	1	DNA-binding response regulator
F816_RS0109695	0.39815	-0.147814	-1.10789	0.911217	0.999724	1	copper chaperone PCu(A)C
F816_RS0109700	0.191531	0.213817	1.15975	0.83838	0.999724	1	TonB-dependent copper receptor
F816_RS0109705	0.326886	-0.157811	-1.11559	0.887204	0.999724	1	sigma-54-dependent Fis family transcriptional regulator
F816_RS0109710	1.05326	3.11101	8.63988	0.22623	0.984184	1	DUF3024 domain-containing protein
F816_RS0109715	98.4098	-0.0144493	-1.01007	0.936366	0.999724	1	hypothetical protein
F816_RS0109720	16.8713	-0.000956711	-1.00066	0.995621	0.999724	1	carbamoyltransferase HypF
F816_RS0109725	11.2926	-0.833754	-1.78232	0.0841995	0.907065	1	HypC/HybG/HupF family hydrogenase formation chaperone
F816_RS0109730	26.588	0.271947	1.20744	0.0916187	0.907065	1	hydrogenase formation protein HypD
F816_RS0109735	23.626	0.0681597	1.04838	0.706672	0.999724	1	hydrogenase expression/formation protein HypE
F816_RS0109740	0.735629	-0.614912	-1.53146	0.358088	0.999724	1	methyl-accepting chemotaxis protein
F816_RS0109745	0.314602	0.356235	1.28008	0.675222	0.999724	1	bifunctional diguanylate cyclase/phosphodiesterase
F816_RS0109750	0.260588	0.354107	1.27819	0.772686	0.999724	1	sensor domain-containing diguanylate cyclase
F816_RS0109755	42.0047	0.214127	1.16	0.25807	0.992166	1	GNAT family N-acetyltransferase
F816_RS0109760	219.705	0.105982	1.07623	0.334136	0.999724	1	hypothetical protein
F816_RS0109765	129.351	-0.160168	-1.11742	0.201349	0.982959	1	serine/threonine-protein phosphatase
F816_RS0109770	50.7143	-0.256045	-1.1942	0.0603778	0.865234	1	LysM domain-containing protein
F816_RS0109775	122.277	-0.027877	-1.01951	0.799136	0.999724	1	serine/threonine protein kinase
F816_RS0109780	155.903	0.0384424	1.027	0.758356	0.999724	1	FHA domain-containing protein
F816_RS0109785	77.1083	-0.152791	-1.11172	0.359412	0.999724	1	hypothetical protein
F816_RS0109790	47.4328	-0.0819384	-1.05844	0.544857	0.999724	1	GGDEF domain-containing protein
F816_RS0109795	164.994	0.120714	1.08727	0.257411	0.992166	1	phosphomethylpyrimidine synthase ThiC
F816_RS0109800	552.238	0.215788	1.16134	0.0411318	0.766854	1	TIGR00153 family protein
F816_RS0109805	147.138	0.0647415	1.0459	0.559037	0.999724	1	inorganic phosphate transporter
F816_RS0109810	33.987	0.197655	1.14683	0.148916	0.950083	1	YdiU family protein
F816_RS0109815	235.508	0.165358	1.12144	0.239343	0.992166	1	hypothetical protein
F816_RS0109820	121.328	0.089741	1.06418	0.543541	0.999724	1	argininosuccinate lyase
F816_RS0109825	45.5449	-0.0781734	-1.05568	0.572714	0.999724	1	sensor histidine kinase
F816_RS0109830	133.432	-0.113894	-1.08215	0.344913	0.999724	1	DNA-binding response regulator
F816_RS0109835	162.63	0.222506	1.16676	0.0502658	0.828639	1	hydroxymethylbilane synthase
F816_RS0109840	176.903	0.143005	1.1042	0.276163	0.992166	1	uroporphyrinogen-III synthase
F816_RS0109845	131.359	0.252519	1.19129	0.0288719	0.695172	1	ferredoxin
F816_RS0109850	0.169822	-0.123416	-1.08931	0.943506	0.999724	1	hypothetical protein
F816_RS0109855	108.987	0.102714	1.07379	0.420507	0.999724	1	hypothetical protein
F816_RS0109860	164.356	0.0726193	1.05162	0.502871	0.999724	1	4-hydroxy-3-polyprenylbenzoate decarboxylase
F816_RS0109865	202.886	-0.0367281	-1.02578	0.74463	0.999724	1	exodeoxyribonuclease III
F816_RS0109870	271.092	0.131147	1.09516	0.274867	0.992166	1	M3 family peptidase
F816_RS0109875	76.5558	-0.202012	-1.1503	0.167338	0.969573	1	hypothetical protein
F816_RS0109880	556.554	0.00482813	1.00335	0.976096	0.999724	1	DNA topoisomerase (ATP-hydrolyzing) subunit B
F816_RS0109885	80.2318	0.102776	1.07384	0.453621	0.999724	1	DNA replication and repair protein RecF
F816_RS0109890	137.026	0.0551696	1.03898	0.625488	0.999724	1	DNA polymerase III subunit beta
dnaA	239.092	-0.122792	-1.08884	0.248261	0.992166	1	NA
F816_RS0109900	37.0685	0.157676	1.11549	0.678538	0.999724	1	50S ribosomal protein L34
F816_RS0109905	322.439	0.16572	1.12173	0.331509	0.999724	1	ribonuclease P protein component
F816_RS14595	54.6221	0.213782	1.15972	0.367694	0.999724	1	membrane protein insertion efficiency factor YidD
F816_RS0109910	157.507	0.141115	1.10276	0.314575	0.999724	1	membrane protein insertase YidC
F816_RS0109915	25.0757	-0.054522	-1.03851	0.719543	0.999724	1	tRNA uridine-5-carboxymethylaminomethyl(34) synthesis GTPase MnmE
F816_RS0109920	215.391	0.216116	1.1616	0.0401455	0.766854	1	tRNA uridine-5-carboxymethylaminomethyl(34) synthesis enzyme MnmG
F816_RS0109925	153.89	0.210238	1.15688	0.117609	0.947143	1	16S rRNA (guanine(527)-N(7))-methyltransferase RsmG
F816_RS0109930	349.322	0.089217	1.06379	0.407355	0.999724	1	ParA family protein
F816_RS0109935	327.679	0.160621	1.11777	0.135362	0.950083	1	chromosome partitioning protein ParB
F816_RS0109940	904.435	0.106846	1.07687	0.522956	0.999724	1	hypothetical protein
F816_RS0109945	479.26	0.0461125	1.03248	0.784247	0.999724	1	F0F1 ATP synthase subunit A
F816_RS0109950	952.499	0.11401	1.08223	0.421012	0.999724	1	F0F1 ATP synthase subunit C
F816_RS0109955	1616.25	0.111575	1.08041	0.465463	0.999724	1	F0F1 ATP synthase subunit B
F816_RS0109960	526.521	0.108821	1.07835	0.310107	0.999724	1	F0F1 ATP synthase subunit delta
F816_RS0109965	1376.77	0.0920224	1.06586	0.566532	0.999724	1	F0F1 ATP synthase subunit alpha
F816_RS0109970	1557.66	-0.000800723	-1.00056	0.995952	0.999724	1	F0F1 ATP synthase subunit gamma
F816_RS0109975	1838.1	-0.059682	-1.04224	0.721499	0.999724	1	F0F1 ATP synthase subunit beta
F816_RS0109980	468.607	0.00750481	1.00522	0.945634	0.999724	1	F0F1 ATP synthase subunit epsilon
F816_RS0109985	159.101	0.120459	1.08708	0.270158	0.992166	1	UDP-N-acetylglucosamine diphosphorylase/glucosamine-1-phosphate N-acetyltransferase
F816_RS0109990	140.386	0.1349	1.09802	0.211415	0.984184	1	glutamine--fructose-6-phosphate transaminase (isomerizing)
F816_RS0109995	5614.9	0.261713	1.1989	0.142845	0.950083	1	hypothetical protein
F816_RS0110000	45.7966	0.101954	1.07323	0.560549	0.999724	1	D-tyrosyl-tRNA(Tyr) deacylase
F816_RS0110005	97.9658	0.161719	1.11862	0.17978	0.971329	1	prolyl aminopeptidase
F816_RS0110010	15.0599	0.343452	1.26879	0.347481	0.999724	1	hypothetical protein
F816_RS0110015	120.866	0.0665887	1.04724	0.5777	0.999724	1	tRNA 2-thiocytidine(32) synthetase TtcA
F816_RS0110020	45.0462	0.253811	1.19235	0.0813197	0.907065	1	lipid A biosynthesis acyltransferase
F816_RS0110025	77.213	-0.0654024	-1.04638	0.59643	0.999724	1	ATP-dependent protease ATPase subunit HslU
F816_RS0110030	45.9413	-0.119043	-1.08601	0.558314	0.999724	1	ATP-dependent protease subunit HslV
F816_RS0110035	110.37	0.1301	1.09437	0.27629	0.992166	1	tyrosine recombinase XerC
F816_RS0110040	986.769	0.19426	1.14414	0.174218	0.971329	1	DUF484 domain-containing protein
F816_RS0110045	149.582	0.188371	1.13948	0.105767	0.947143	1	diaminopimelate epimerase
F816_RS0110050	35.5927	0.128704	1.09331	0.444392	0.999724	1	class I SAM-dependent methyltransferase
F816_RS0110055	153.683	0.0909329	1.06506	0.409187	0.999724	1	diaminopimelate decarboxylase
F816_RS14605	56.9075	-0.160826	-1.11793	0.55226	0.999724	1	hypothetical protein
F816_RS0110065	10571.2	0.138888	1.10106	0.368655	0.999724	1	thiosulfate oxidation carrier protein SoxY
F816_RS14125	12554.3	0.0145357	1.01013	0.919349	0.999724	1	thiosulfate oxidation carrier complex protein SoxZ
F816_RS0110075	20.0342	-0.24309	-1.18352	0.359855	0.999724	1	hypothetical protein
F816_RS0110080	2802.35	0.142183	1.10357	0.384439	0.999724	1	imidazoleglycerol-phosphate dehydratase HisB
F816_RS0110085	474.366	-0.0021677	-1.0015	0.984669	0.999724	1	imidazole glycerol phosphate synthase subunit HisH
F816_RS0110090	674.237	0.0444522	1.03129	0.757212	0.999724	1	1-(5-phosphoribosyl)-5-(5-phosphoribosylamino)methylideneamino]imidazole-4-carboxamide isomerase
F816_RS0110095	498.437	-0.110952	-1.07994	0.291767	0.992203	1	imidazole glycerol phosphate synthase subunit HisF
F816_RS0110100	345.606	0.000572128	1.0004	0.996971	0.999724	1	phosphoribosyl-ATP diphosphatase
F816_RS0110105	510.966	-0.00947431	-1.00659	0.933309	0.999724	1	twin-arginine translocase TatA/TatE family subunit
F816_RS0110110	466.414	-0.0317052	-1.02222	0.765249	0.999724	1	twin-arginine translocase subunit TatB
[truncated: 723 more rows]

## Sheet: ALM2(T)(5mM vs. 0mM As(III))
Locus tag	Max group mean	Log2 fold change	Fold change	P-value	FDR P-value	Bonferroni	Protein product
F816_RS0100005	0.374758	0.454807	1.3706	0.61268	0.805659	1	type I secretion C-terminal target domain-containing protein
F816_RS0100010	1.01261	0.423045	1.34075	0.736799	0.877363	1	hypothetical protein
F816_RS0100015	0.219055	0.287748	1.22073	0.783567	0.911151	1	type I secretion C-terminal target domain-containing protein
F816_RS0100020	1.74105	0.61964	1.53649	0.154962	0.358983	1	GGDEF domain-containing protein
F816_RS0100025	0.76766	-1.26399	-2.40159	0.284787	0.520262	1	transglutaminase
F816_RS0100030	0.285765	0.287855	1.22082	0.783493	0.911151	1	channel protein TolC
F816_RS0100035	0.693697	0.434486	1.35143	0.466832	0.696665	1	SAM-dependent DNA methyltransferase
F816_RS13930	0.376472	-3.89837	-14.9117	0.106111	0.274295	1	hypothetical protein
F816_RS0100050	0.986408	1.28949	2.44441	0.12829	0.311511	1	hypothetical protein
F816_RS14210	1.15463	-2.71707	-6.57538	0.279261	0.515354	1	hypothetical protein
F816_RS0100055	0.893583	0.117649	1.08497	0.830476	0.935306	1	type I restriction endonuclease subunit R
F816_RS0100060	0.141518	-1.92466	-3.79647	0.465352	0.695601	1	M48 family peptidase
F816_RS0100065	0	NA	NA	NA	NA	NA	hypothetical protein
F816_RS0100070	0	NA	NA	NA	NA	NA	hypothetical protein
F816_RS0100075	0	NA	NA	NA	NA	NA	hypothetical protein
F816_RS0100080	0	NA	NA	NA	NA	NA	tRNA-Thr
F816_RS0100085	0.269827	-0.591002	-1.50629	0.637775	0.825835	1	DUF4102 domain-containing protein
F816_RS0100090	0.286772	1.82495	3.54294	0.496227	0.715808	1	hypothetical protein
F816_RS14215	0	NA	NA	NA	NA	NA	DNA-binding protein
F816_RS14220	0.741981	-3.22562	-9.35422	0.189533	0.409884	1	hypothetical protein
F816_RS0100095	0.147731	1.82495	3.54294	0.496227	0.715808	1	hypothetical protein
F816_RS0100100	0.76942	-2.71708	-6.57539	0.27926	0.515354	1	hypothetical protein
F816_RS0100105	0.54822	1.58896	3.00831	0.273892	0.512043	1	hypothetical protein
F816_RS0100110	0.154584	1.53172	2.8913	0.100609	0.263833	1	NACHT domain-containing protein
F816_RS0100115	0.142686	1.82495	3.54294	0.496227	0.715808	1	hypothetical protein
F816_RS0100120	49.3038	-0.544649	-1.45866	0.284276	0.520262	1	tRNA-Thr
F816_RS0100125	9.69917	0.0935895	1.06702	0.89982	0.975043	1	tRNA-Leu
F816_RS0100130	53.1325	0.164195	1.12054	0.31778	0.55591	1	tRNA preQ1(34) S-adenosylmethionine ribosyltransferase-isomerase QueA
F816_RS0100135	130.628	0.606737	1.52281	2.42176e-07	6.90825e-06	0.000659202	tRNA guanosine(34) transglycosylase Tgt
F816_RS0100140	314.428	-0.10961	-1.07894	0.47133	0.700689	1	preprotein translocase subunit YajC
F816_RS0100145	445.85	0.236746	1.17833	0.0661071	0.193696	1	protein translocase subunit SecD
F816_RS0100150	478.102	0.590827	1.50611	4.87307e-05	0.00067045	0.132645	protein translocase subunit SecF
F816_RS0100155	539.148	0.0810851	1.05781	0.568912	0.770054	1	DUF302 domain-containing protein
F816_RS0100160	77.7282	-0.323612	-1.25146	0.0443982	0.146133	1	NlpC/P60 family protein
F816_RS0100165	135.924	-0.270337	-1.20609	0.0242526	0.09485	1	hypothetical protein
F816_RS0100170	124.246	-0.22048	-1.16512	0.0477124	0.153514	1	hypothetical protein
F816_RS0100175	49.8426	0.348199	1.27297	0.00373531	0.0227971	1	penicillin-binding protein 1B
F816_RS0100180	26.7677	0.00628959	1.00437	0.974487	0.999321	1	hypothetical protein
F816_RS0100185	38.8263	0.247749	1.18735	0.0642949	0.190037	1	ATP-dependent DNA helicase
F816_RS0100190	30.1692	0.235793	1.17755	0.196416	0.42057	1	tRNA (adenosine(37)-N6)-threonylcarbamoyltransferase complex dimerization subunit type 1 TsaB
F816_RS0100195	61.5066	0.411096	1.3297	0.0154629	0.0680079	1	tRNA pseudouridine(13) synthase TruD
F816_RS0100200	692.696	-0.178804	-1.13195	0.217651	0.447019	1	PAS sensor domain-containing protein
F816_RS0100205	7665.1	-0.501412	-1.4156	0.00172616	0.0123648	1	DUF3365 domain-containing protein
F816_RS0100210	159.371	-0.309028	-1.23887	0.0129045	0.0602504	1	DNA mismatch repair protein MutS
F816_RS0100215	360.462	0.0093252	1.00648	0.935386	0.996117	1	5'/3'-nucleotidase SurE
F816_RS0100220	146.688	0.130328	1.09454	0.282238	0.519791	1	protein-L-isoaspartate(D-aspartate) O-methyltransferase
F816_RS0100225	89.9517	0.229838	1.1727	0.0958594	0.255172	1	DedA family protein
F816_RS0100230	112.626	-0.151395	-1.11064	0.220061	0.447019	1	LysM peptidoglycan-binding domain-containing protein
F816_RS0100235	553.596	-0.244534	-1.18471	0.0184154	0.0780789	1	RNA polymerase sigma factor RpoS
F816_RS0100240	517.658	-0.00775167	-1.00539	0.944114	0.997803	1	hypothetical protein
F816_RS0100245	176.906	-0.141265	-1.10287	0.322948	0.559315	1	alanine transaminase
F816_RS0100250	163.238	0.237099	1.17862	0.0930477	0.249358	1	homoserine dehydrogenase
F816_RS0100255	267.787	0.487327	1.40184	6.64139e-06	0.000122979	0.0180779	threonine synthase
F816_RS0100260	110.7	0.195263	1.14493	0.115444	0.28962	1	hypothetical protein
F816_RS0100265	176.447	-0.150522	-1.10997	0.173602	0.387332	1	GTP cyclohydrolase II RibA
F816_RS0100270	127.471	-0.167901	-1.12342	0.163053	0.371717	1	creatininase
F816_RS0100275	43.6703	-0.00821162	-1.00571	0.956806	0.999321	1	FkbM family methyltransferase
F816_RS0100280	84.3621	-0.0853028	-1.06091	0.506062	0.723477	1	PDZ domain-containing protein
F816_RS0100285	77.8635	0.0207123	1.01446	0.855145	0.949828	1	hypothetical protein
F816_RS0100290	101.858	0.101168	1.07264	0.480233	0.707504	1	HIT domain-containing protein
F816_RS0100295	1851.62	0.180507	1.13328	0.210173	0.438028	1	hypothetical protein
F816_RS0100300	69.2252	-0.0888384	-1.06351	0.521442	0.734493	1	SDR family oxidoreductase
F816_RS0100305	237.402	0.162838	1.11949	0.305177	0.545868	1	DUF1538 domain-containing protein
F816_RS0100310	369.562	-0.620444	-1.53735	2.02242e-07	5.85642e-06	0.000550503	hypothetical protein
F816_RS0100315	523.553	-0.549754	-1.46384	9.34476e-07	2.3124e-05	0.00254364	CBS domain-containing protein
F816_RS0100320	453.731	-0.34915	-1.27381	0.000788638	0.00672938	1	sensor domain-containing diguanylate cyclase
F816_RS0100325	820.205	-0.291193	-1.22365	0.0379612	0.130468	1	class I SAM-dependent methyltransferase
F816_RS0100330	235.536	-0.157155	-1.11509	0.241846	0.477305	1	phosphomannomutase/phosphoglucomutase
F816_RS0100335	140.975	-0.104374	-1.07503	0.344912	0.583376	1	mannose-1-phosphate guanylyltransferase/mannose-6-phosphate isomerase
F816_RS0100340	262.158	-0.144777	-1.10556	0.17841	0.394181	1	GDP-mannose 4,6-dehydratase
F816_RS0100345	150.56	-0.107669	-1.07749	0.346424	0.58388	1	GDP-L-fucose synthase
F816_RS0100350	105.852	0.0329078	1.02307	0.782026	0.910468	1	glycosyl transferase
F816_RS0100355	0.28696	-1.92471	-3.79661	0.465337	0.695601	1	nucleotidyltransferase domain-containing protein
F816_RS0100360	0.411982	2.60948	6.10284	0.308368	0.547767	1	DUF86 domain-containing protein
F816_RS0100365	11.627	0.491153	1.40557	0.00350866	0.0216567	1	error-prone DNA polymerase
F816_RS0100370	57.8806	0.00404485	1.00281	0.974457	0.999321	1	cardiolipin synthase B
F816_RS0100375	50.5463	-0.0214514	-1.01498	0.893969	0.973313	1	hypothetical protein
F816_RS0100380	14.2583	-0.46616	-1.38143	0.083744	0.230954	1	SPOR domain-containing protein
F816_RS0100385	3.32733	-0.0921733	-1.06597	0.855961	0.949828	1	class I SAM-dependent methyltransferase
F816_RS0100390	14.3571	-1.8103	-3.50716	1.72336e-06	3.87685e-05	0.00469099	DUF429 domain-containing protein
F816_RS0100395	77.0549	-0.208611	-1.15558	0.0925284	0.24863	1	cyclopropane-fatty-acyl-phospholipid synthase
F816_RS0100400	69.1067	0.0309997	1.02172	0.803394	0.922716	1	FAD binding domain-containing protein
F816_RS0100405	556.355	-1.06801	-2.09654	8.59145e-05	0.00107275	0.233859	tRNA-Val
F816_RS0100410	63.5302	0.0110478	1.00769	0.926691	0.99192	1	phospholipase D family protein
F816_RS0100415	108.268	0.183442	1.13559	0.169554	0.38102	1	zinc-ribbon domain-containing protein
F816_RS0100420	38.4497	0.356045	1.27991	0.0139499	0.0631288	1	NAD(P)/FAD-dependent oxidoreductase
F816_RS0100425	367.522	-0.356354	-1.28019	0.00731237	0.0392589	1	fructose-bisphosphate aldolase class I
F816_RS0100430	285.237	-0.00376571	-1.00261	0.971165	0.999321	1	thiosulfohydrolase SoxB
F816_RS0100435	33.7735	0.107728	1.07753	0.536446	0.747171	1	23S rRNA (cytidine(2498)-2'-O)-methyltransferase RlmM
F816_RS0100440	0.597731	-2.71708	-6.57539	0.27926	0.515354	1	DUF1622 domain-containing protein
F816_RS0100445	0.344407	-1.92466	-3.79647	0.465352	0.695601	1	addiction module antidote protein, HigA family
F816_RS0100450	0.767468	-2.71713	-6.57563	0.27925	0.515354	1	plasmid maintenance system killer protein
F816_RS0100455	89.335	0.249552	1.18884	0.0268479	0.102308	1	SAM-dependent DNA methyltransferase
F816_RS13935	14.1899	0.182101	1.13454	0.324468	0.560052	1	restriction endonuclease subunit S
F816_RS0100465	6.36385	0.35118	1.2756	0.278931	0.515354	1	DUF4357 domain-containing protein
F816_RS0100470	0	NA	NA	NA	NA	NA	hypothetical protein
F816_RS14235	0	NA	NA	NA	NA	NA	killer suppression protein HigA
F816_RS0100475	0.106922	-0.0746595	-1.05311	0.965799	0.999321	1	helix-turn-helix domain-containing protein
F816_RS0100480	43.7556	0.274951	1.20995	0.0380748	0.130693	1	type I restriction endonuclease subunit R
F816_RS0100485	0	NA	NA	NA	NA	NA	hypothetical protein
F816_RS0100490	0.184839	1.82504	3.54316	0.496202	0.715808	1	hypothetical protein
F816_RS0100500	0.108709	-1.92471	-3.79661	0.465337	0.695601	1	DUF4328 domain-containing protein
F816_RS0100505	0.294215	0.422969	1.34068	0.729746	0.876171	1	DUF4172 domain-containing protein
F816_RS0100510	0.388846	-0.0746975	-1.05314	0.965783	0.999321	1	toxin
F816_RS0100515	1.02967	3.11488	8.66307	0.214761	0.442863	1	hypothetical protein
F816_RS0100520	0.450037	0.422933	1.34065	0.729775	0.876171	1	DUF480 domain-containing protein
F816_RS13945	0.663604	-0.545686	-1.45971	0.528433	0.739573	1	DNA polymerase IV
F816_RS0100530	72.5704	-0.078264	-1.05575	0.618251	0.8122	1	secondary thiamine-phosphate synthase enzyme
ssrA	153263	-0.232987	-1.17527	0.263948	0.500673	1	NA
F816_RS0100535	133.206	0.143463	1.10455	0.168668	0.381007	1	phosphoribosylformylglycinamidine synthase
F816_RS0100540	116.105	0.500529	1.41473	0.00023187	0.00250491	0.631149	hypothetical protein
F816_RS0100550	76.2022	0.479148	1.39392	0.00130751	0.00991377	1	sigma-54-dependent Fis family transcriptional regulator
F816_RS0100555	217.179	0.594669	1.51013	7.1018e-06	0.000128874	0.0193311	flagellar hook-basal body complex protein FliE
F816_RS0100560	150.442	0.480152	1.39489	1.23712e-05	0.000204421	0.0336743	flagellar M-ring protein FliF
F816_RS0100565	284.782	0.216279	1.16173	0.111937	0.284467	1	flagellar motor switch protein FliG
F816_RS0100570	161.929	0.0762061	1.05424	0.516717	0.731792	1	hypothetical protein
fliI	124.967	0.391884	1.31211	0.000566636	0.00510723	1	NA
F816_RS0100580	105.32	0.241188	1.18197	0.0893177	0.242638	1	flagellar export protein FliJ
F816_RS0100585	87.538	0.243987	1.18426	0.0464579	0.151085	1	flagellar hook-length control protein FliK
F816_RS0100590	287.465	0.593608	1.50902	4.5671e-07	1.20696e-05	0.00124316	hypothetical protein
F816_RS0100595	234.737	0.507425	1.42151	0.000279972	0.00290872	0.762085	flagellar motor switch protein FliM
F816_RS0100600	106.398	0.646373	1.56523	5.13015e-05	0.000701722	0.139643	flagellar motor switch protein FliN
F816_RS0100605	38.0205	0.281333	1.21532	0.17034	0.381931	1	flagellar biosynthetic protein FliO
F816_RS0100610	89.1164	0.865373	1.82181	5.50454e-08	1.89663e-06	0.000149834	flagellar biosynthetic protein FliP
F816_RS0100615	18.8491	0.472646	1.38765	0.199497	0.423582	1	flagellar biosynthetic protein FliQ
F816_RS0100620	94.4673	0.821732	1.76753	1.29771e-09	6.19715e-08	3.53238e-06	flagellar biosynthetic protein FliR
F816_RS0100625	104.371	0.798374	1.73914	7.00273e-11	4.43289e-09	1.90614e-07	flagellar biosynthesis protein FlhB
F816_RS0100630	100.985	0.926528	1.9007	5.44009e-14	5.28855e-12	1.48079e-10	flagellar biosynthesis protein FlhA
F816_RS0100635	249.076	0.368954	1.29142	0.00336644	0.0210654	1	flagellar biosynthesis protein FlhF
F816_RS0100640	277.204	0.496823	1.4111	6.05578e-05	0.000808138	0.164838	MinD/ParA family protein
fliA	145.198	0.50183	1.41601	3.65305e-05	0.000531744	0.0994361	NA
F816_RS0100650	679.601	0.294959	1.22685	0.00677371	0.03695	1	chemotaxis protein CheY
F816_RS0100655	334.335	0.195729	1.1453	0.0714025	0.205887	1	protein phosphatase CheZ
F816_RS0100660	492.859	0.268049	1.20418	0.00870948	0.0450707	1	chemotaxis protein CheA
F816_RS0100665	165.363	0.204077	1.15195	0.0683286	0.198284	1	chemotaxis response regulator protein-glutamate methylesterase
motC	232.472	0.277221	1.21186	0.01419	0.0637381	1	NA
F816_RS0100675	151.912	0.324079	1.25187	0.00542444	0.0308898	1	flagellar motor protein MotB
F816_RS0100680	228.621	0.384475	1.30538	0.00187673	0.0132344	1	ParA family protein
F816_RS0100685	142.124	-0.0985237	-1.07068	0.44604	0.688461	1	hypothetical protein
F816_RS0100690	594.689	-0.190388	-1.14107	0.132832	0.318283	1	chemotaxis protein CheW
F816_RS0100695	293.912	-0.396521	-1.31633	0.00417689	0.0248785	1	hypothetical protein
F816_RS0100700	118.534	-0.0284469	-1.01991	0.840412	0.942175	1	DUF2802 domain-containing protein
F816_RS0100705	86.0592	0.0365761	1.02568	0.814369	0.926925	1	hypothetical protein
F816_RS0100710	44.2967	-0.460277	-1.37581	0.00229862	0.0153354	1	flagellar hook-length control protein FliK
F816_RS0100715	192.178	0.0223529	1.01561	0.853541	0.949828	1	low molecular weight phosphotyrosine protein phosphatase
F816_RS0100720	249.89	0.104167	1.07487	0.443271	0.686729	1	ribonuclease E/G
F816_RS0100725	99.108	-0.00910743	-1.00633	0.94875	0.997803	1	RluA family pseudouridine synthase
F816_RS0100730	122.245	0.162097	1.11891	0.192278	0.414259	1	hypothetical protein
F816_RS0100735	371.984	0.355094	1.27907	0.00205361	0.0140804	1	S49 family peptidase
F816_RS0100740	128.654	0.302318	1.23312	0.0154654	0.0680079	1	hypothetical protein
F816_RS0100745	49.7097	0.211145	1.15761	0.0613175	0.183615	1	transcription-repair coupling factor
F816_RS0100750	96.1184	-0.144504	-1.10535	0.242753	0.477824	1	apolipoprotein acyltransferase
F816_RS0100755	242.957	-0.176437	-1.13009	0.10361	0.26911	1	agmatine deiminase family protein
F816_RS0100760	412.503	-0.275351	-1.21029	0.0163831	0.070815	1	hypothetical protein
F816_RS0100765	159.003	0.27556	1.21046	0.013387	0.061346	1	lipoprotein-releasing system transmembrane subunit LolC
F816_RS0100770	93.6875	0.0406258	1.02856	0.751914	0.88679	1	ABC transporter
F816_RS0100775	153.057	0.0750734	1.05341	0.538375	0.748446	1	DUF2062 domain-containing protein
F816_RS0100780	11.5232	0.0926243	1.06631	0.582252	0.778434	1	DNA internalization-related competence protein ComEC/Rec2
F816_RS0100785	186.8	-0.133751	-1.09714	0.272555	0.510243	1	S-methyl-5-thioribose-1-phosphate isomerase
F816_RS0100790	653.907	-0.241894	-1.18254	0.106324	0.274587	1	DNA gyrase subunit A
F816_RS0100795	661.878	-0.201114	-1.14959	0.0509748	0.161906	1	3-phosphoserine/phosphohydroxythreonine transaminase
F816_RS0100800	578.343	-0.235176	-1.17705	0.0227916	0.0916622	1	3-phosphoglycerate dehydrogenase
F816_RS0100805	210.759	-0.0375474	-1.02637	0.730061	0.876171	1	prephenate dehydratase
F816_RS0100810	142.58	0.176459	1.13011	0.118992	0.294719	1	histidinol-phosphate transaminase
F816_RS0100815	73.1622	0.0617321	1.04372	0.656904	0.837893	1	prephenate dehydrogenase/arogenate dehydrogenase family protein
F816_RS0100820	125.402	0.0292021	1.02045	0.795363	0.917752	1	3-phosphoshikimate 1-carboxyvinyltransferase
F816_RS0100825	239.616	-0.217676	-1.16286	0.0537391	0.166763	1	(d)CMP kinase
F816_RS0100830	1787.81	-0.106576	-1.07667	0.5186	0.732293	1	30S ribosomal protein S1
F816_RS0100835	126.324	-0.228321	-1.17147	0.128546	0.311856	1	integration host factor subunit beta
F816_RS0100840	52.7305	0.271911	1.20741	0.200014	0.424347	1	DUF1049 domain-containing protein
F816_RS0100845	75.4627	0.370886	1.29315	0.00282378	0.0181955	1	hypothetical protein
F816_RS0100850	89.368	0.373601	1.29558	0.00521396	0.029816	1	orotidine-5'-phosphate decarboxylase
F816_RS0100855	187.641	0.120747	1.0873	0.498477	0.716958	1	competence protein ComEA
F816_RS0100860	284.822	0.192286	1.14257	0.0773494	0.218236	1	UTP--glucose-1-phosphate uridylyltransferase
F816_RS0100865	140.785	0.39003	1.31042	0.00159085	0.0115474	1	DUF1751 domain-containing protein
F816_RS0100870	104.664	0.0466452	1.03286	0.676652	0.848941	1	dihydroxy-acid dehydratase
F816_RS0100875	117.389	-0.0898256	-1.06424	0.543834	0.753726	1	heat shock protein HspQ
F816_RS0100880	126.169	-0.511606	-1.42564	0.00266776	0.0173513	1	NUDIX hydrolase
F816_RS0100885	163.161	-0.297068	-1.22865	0.0132445	0.0608978	1	L-fuculose-phosphate aldolase
F816_RS0100890	1330.92	-0.043686	-1.03074	0.719903	0.874257	1	cytochrome c
F816_RS0100895	342.276	0.0778156	1.05542	0.574537	0.772584	1	cytochrome C
F816_RS0100900	212.427	0.410585	1.32922	0.0965689	0.255692	1	tRNA-Asn
F816_RS0100905	148.194	-0.147326	-1.10751	0.188677	0.409884	1	pyridoxal phosphate-dependent aminotransferase
F816_RS0100910	174.31	-0.113395	-1.08177	0.450474	0.691253	1	excinuclease ABC subunit UvrB
F816_RS0100915	114.01	0.00103845	1.00072	0.992913	0.999321	1	beta-N-acetylhexosaminidase
F816_RS0100920	2044.93	0.245666	1.18564	0.17544	0.390655	1	peroxiredoxin
F816_RS0100925	123.928	0.0510564	1.03602	0.774204	0.904068	1	hypoxanthine-guanine phosphoribosyltransferase
F816_RS0100930	108.211	0.0181747	1.01268	0.883612	0.969445	1	S-methyl-5'-thioinosine phosphorylase
F816_RS0100935	66.5443	0.268574	1.20462	0.0302687	0.111737	1	adenosylmethionine--8-amino-7-oxononanoate transaminase
F816_RS0100940	10.6999	0.227339	1.17067	0.268538	0.505854	1	lysine 2,3-aminomutase
F816_RS0100945	128.961	0.172791	1.12724	0.249078	0.48355	1	aminotransferase class V-fold PLP-dependent enzyme
F816_RS0100950	520.545	-0.434091	-1.35106	0.000130186	0.00153406	0.354367	pilus biogenesis protein PilZ
F816_RS0100955	68.4928	0.0380356	1.02671	0.767604	0.897626	1	DNA-directed DNA polymerase
F816_RS0100960	118.901	-0.348941	-1.27362	0.00631753	0.0347405	1	dTMP kinase
F816_RS0100965	134.154	-0.00400252	-1.00278	0.972132	0.999321	1	endolytic transglycosylase MltG
F816_RS0100970	51.4178	0.262706	1.19973	0.0734169	0.209696	1	hypothetical protein
F816_RS0100975	78.856	0.124398	1.09005	0.297791	0.538596	1	hypothetical protein
F816_RS0100980	671.583	0.034903	1.02449	0.733475	0.876457	1	beta-ketoacyl-acyl-carrier-protein] synthase I
F816_RS0100985	3302.8	0.149469	1.10916	0.145595	0.341942	1	acyl carrier protein
fabG	370.467	-0.0585558	-1.04142	0.67276	0.848194	1	NA
F816_RS0100995	273.583	0.0551987	1.039	0.675985	0.848941	1	acyl-carrier-protein] S-malonyltransferase
F816_RS0101000	456.29	-0.42581	-1.34333	0.0178574	0.0760687	1	translation initiation factor IF-1
F816_RS0101005	1456.99	-0.280575	-1.21468	0.0778215	0.219286	1	ATP-dependent Clp protease ATP-binding subunit ClpA
F816_RS0101010	1419.35	-0.47093	-1.386	0.00693615	0.0374336	1	ATP-dependent Clp protease adapter ClpS
F816_RS0101015	1418.5	-0.0575414	-1.04069	0.713536	0.871352	1	NADP-dependent isocitrate dehydrogenase
F816_RS0101020	120.602	0.0291255	1.02039	0.827941	0.933577	1	NUDIX domain-containing protein
F816_RS0101025	92.5396	0.201311	1.14974	0.117758	0.293215	1	tRNA 2-thiouridine(34) synthase MnmA
F816_RS0101030	205.811	-0.00430483	-1.00299	0.974384	0.999321	1	lysogenization regulator HflD
F816_RS0101035	359.846	-0.129365	-1.09381	0.205123	0.430178	1	aconitate hydratase AcnA
F816_RS0101040	680.028	-0.150872	-1.11024	0.168447	0.380824	1	hypothetical protein
F816_RS0101045	242.826	0.0148164	1.01032	0.893004	0.973313	1	HDOD domain-containing protein
F816_RS0101050	247.553	0.26236	1.19944	0.0601666	0.181366	1	bifunctional diguanylate cyclase/phosphodiesterase
aspA	361.743	-0.378952	-1.3004	0.0152621	0.0675505	1	NA
F816_RS0101060	52.6422	-0.114837	-1.08285	0.498868	0.716958	1	adenylosuccinate lyase
F816_RS0101065	45.8986	0.0795625	1.0567	0.607293	0.800898	1	cupin domain-containing protein
F816_RS0101070	72.1022	-0.165825	-1.12181	0.196185	0.42057	1	tRNA dihydrouridine(20/20a) synthase DusA
F816_RS0101075	111.829	-0.137629	-1.1001	0.224456	0.453241	1	Glu/Leu/Phe/Val dehydrogenase
F816_RS0101080	161.54	-0.426952	-1.34439	0.00231421	0.0154016	1	leucyl aminopeptidase family protein
F816_RS0101085	235.08	0.198011	1.14712	0.121331	0.29807	1	ABC transporter ATP-binding protein
F816_RS0101090	131.166	0.0360352	1.02529	0.76327	0.89514	1	ABC transporter permease
F816_RS0101095	485.225	-0.117897	-1.08515	0.251711	0.485583	1	peptidase M23
F816_RS0101100	31.8259	0.147643	1.10776	0.269214	0.506778	1	FAD-dependent oxidoreductase
F816_RS0101105	151.745	-0.0727453	-1.05172	0.607784	0.801157	1	PAS domain S-box protein
F816_RS0101110	70.9664	-0.058617	-1.04147	0.735995	0.877363	1	GIY-YIG nuclease family protein
F816_RS0101115	113.626	0.19815	1.14723	0.439673	0.683099	1	tRNA-Leu
F816_RS0101120	212.13	0.397407	1.31714	0.00583105	0.0327936	1	hypothetical protein
F816_RS0101125	364.163	0.405717	1.32475	0.000261651	0.00277126	0.712214	LemA family protein
F816_RS0101130	104.616	0.431688	1.34881	0.000608502	0.0054115	1	chemotaxis protein MotA
F816_RS0101135	25.1346	0.207643	1.1548	0.293428	0.532632	1	hypothetical protein
F816_RS0101140	40.2385	0.00130442	1.0009	0.992958	0.999321	1	HPP family protein
F816_RS0101145	25.8272	0.514358	1.42836	0.418321	0.661248	1	tRNA-Arg
F816_RS0101150	353.77	-0.133425	-1.09689	0.258117	0.493048	1	hypothetical protein
F816_RS0101155	76.9799	0.272581	1.20797	0.0965211	0.255692	1	arylesterase
F816_RS0101160	76.6271	0.0608013	1.04304	0.710998	0.869424	1	ABC transporter ATP-binding protein
F816_RS0101165	44.8825	0.284423	1.21792	0.0174127	0.0746416	1	ABC transporter permease
F816_RS0101170	60.4224	0.0354776	1.0249	0.819809	0.929412	1	undecaprenyl-diphosphate phosphatase
F816_RS0101175	98.7296	0.0508553	1.03588	0.660967	0.839157	1	methyl-accepting chemotaxis protein
F816_RS0101180	540.463	0.280106	1.21428	0.01066	0.0523056	1	transcriptional regulator
F816_RS0101185	76.9302	0.37496	1.2968	0.00143218	0.0106805	1	hypothetical protein
F816_RS0101190	86.5038	0.0161526	1.01126	0.917966	0.986071	1	mechanosensitive ion channel family protein
F816_RS0101195	129.077	0.0808726	1.05766	0.498817	0.716958	1	hypothetical protein
F816_RS0101200	16.5695	0.200145	1.14881	0.3307	0.568286	1	radical SAM protein
F816_RS0101205	20.1701	-0.695368	-1.6193	0.0277682	0.104688	1	DUF1992 domain-containing protein
F816_RS0101210	104.737	0.037518	1.02635	0.733324	0.876457	1	GGDEF-domain containing protein
F816_RS0101215	154.018	0.247168	1.18687	0.0543013	0.167583	1	hypothetical protein
F816_RS0101220	206.823	0.0790317	1.05631	0.514515	0.729812	1	dihydroorotase
F816_RS0101225	32.2223	0.25667	1.19472	0.398161	0.642438	1	DUF167 domain-containing protein
F816_RS0101230	211.378	0.0501789	1.03539	0.68557	0.852811	1	methyltransferase domain-containing protein
F816_RS0101235	91.5902	0.0484653	1.03416	0.68957	0.854709	1	hypothetical protein
F816_RS0101240	110.51	0.388474	1.30901	0.0113442	0.0546528	1	alpha/beta hydrolase
relA	74.8582	-0.0509923	-1.03598	0.650576	0.832958	1	NA
F816_RS0101250	0.372812	-1.92466	-3.79647	0.465352	0.695601	1	hypothetical protein
F816_RS0101255	2.52575	1.51188	2.8518	0.131376	0.316465	1	hypothetical protein
F816_RS0101260	135.571	-0.156373	-1.11448	0.246177	0.481389	1	flagella export chaperone FliS
F816_RS0101265	0.731775	-0.892233	-1.85605	0.278207	0.515354	1	hypothetical protein
F816_RS0101270	2505.44	0.278026	1.21253	0.00694489	0.0374336	1	flagellar biosynthesis protein FlaG
F816_RS0101275	1230.24	0.081075	1.05781	0.622059	0.813838	1	flagellin
F816_RS0101280	0.362285	-0.0746037	-1.05307	0.965825	0.999321	1	hypothetical protein
F816_RS0101285	0	NA	NA	NA	NA	NA	hypothetical protein
F816_RS0101290	12.4148	0.999322	1.99906	0.00219691	0.0148756	1	YIP1 family protein
F816_RS0101300	38.3847	0.411636	1.33019	0.0215206	0.0880886	1	adenosylcobinamide-GDP ribazoletransferase
F816_RS14260	4.24024	0.0206948	1.01445	0.973847	0.999321	1	hypothetical protein
F816_RS0101310	32.9064	0.291811	1.22418	0.125034	0.30524	1	histidine phosphatase family protein
F816_RS0101315	36.325	0.690145	1.61345	1.20233e-05	0.000200781	0.0327274	nicotinate-nucleotide--dimethylbenzimidazole phosphoribosyltransferase
F816_RS0101320	44.6389	0.309304	1.23911	0.0994604	0.261576	1	bifunctional adenosylcobinamide kinase/adenosylcobinamide-phosphate guanylyltransferase
F816_RS0101325	101.742	0.649454	1.56857	2.97664e-08	1.09492e-06	8.10241e-05	cobyric acid synthase
F816_RS0101330	46.1749	0.365927	1.28871	0.0112586	0.054433	1	threonine-phosphate decarboxylase
F816_RS0101335	57.0554	-0.0138807	-1.00967	0.91863	0.986395	1	cobalamin biosynthesis protein
F816_RS0101340	69.4903	0.167565	1.12316	0.344256	0.583114	1	5,6-dimethylbenzimidazole synthase
F816_RS0101345	87.8939	-0.0409622	-1.0288	0.79752	0.918295	1	cobalamin-binding protein
F816_RS0101350	20.0307	0.107332	1.07723	0.556212	0.762341	1	iron ABC transporter permease
F816_RS0101355	34.0627	0.459221	1.3748	0.00591138	0.0329966	1	ABC transporter ATP-binding protein
F816_RS0101360	49.3713	0.38845	1.30899	0.0470895	0.152411	1	hypothetical protein
F816_RS0101365	125.497	0.0899426	1.06433	0.519805	0.733113	1	pirin family protein
F816_RS0101370	63.3783	0.423128	1.34083	0.0220019	0.0895203	1	hypothetical protein
F816_RS0101375	135.815	0.311829	1.24128	0.0176273	0.0754428	1	2-C-methyl-D-erythritol 2,4-cyclodiphosphate synthase
F816_RS0101380	126.019	0.383141	1.30418	0.00202541	0.013941	1	2-C-methyl-D-erythritol 4-phosphate cytidylyltransferase
F816_RS0101385	100.459	0.119266	1.08618	0.412295	0.654139	1	cell division protein FtsB
F816_RS0101390	481.068	0.19967	1.14844	0.0539656	0.166993	1	phosphopyruvate hydratase
F816_RS0101395	247.053	-0.00243408	-1.00169	0.982328	0.999321	1	3-deoxy-8-phosphooctulonate synthase
pyrG	636.665	-0.18768	-1.13893	0.0657318	0.192915	1	NA
F816_RS0101405	151.501	0.0136981	1.00954	0.899249	0.974814	1	hypothetical protein
F816_RS0101410	491.651	-0.42911	-1.3464	0.00264136	0.0172417	1	GGDEF domain-containing protein
F816_RS0101415	717.909	-0.213959	-1.15987	0.0473262	0.152909	1	DUF1987 domain-containing protein
F816_RS0101420	559.756	-0.331019	-1.2579	0.0302945	0.111737	1	hypothetical protein
F816_RS0101425	618.353	0.143521	1.1046	0.345129	0.583376	1	hypothetical protein
F816_RS0101430	31.6731	0.217549	1.16276	0.20264	0.426924	1	tRNA lysidine(34) synthetase TilS
F816_RS0101435	347.621	-0.717042	-1.64381	2.0268e-09	9.19489e-08	5.51694e-06	acetyl-CoA carboxylase carboxyltransferase subunit alpha
F816_RS0101440	157.312	0.140856	1.10256	0.175522	0.390655	1	DNA polymerase III subunit alpha
F816_RS0101445	38.0358	0.11867	1.08573	0.491514	0.715808	1	ribonuclease HII
F816_RS0101450	133.681	-0.175765	-1.12956	0.165494	0.375708	1	gfo/Idh/MocA family oxidoreductase
F816_RS0101455	178.231	0.0134204	1.00935	0.925058	0.990952	1	DegT/DnrJ/EryC1/StrS family aminotransferase
F816_RS0101460	85.068	0.0498297	1.03514	0.704038	0.863469	1	lipid-A-disaccharide synthase
F816_RS0101465	290.002	0.235045	1.17694	0.0324782	0.117561	1	acyl-ACP--UDP-N-acetylglucosamine O-acyltransferase
[truncated: 2,428 more rows]
