# Supplementary material for: Transcriptomic Analysis of Two Thioalkalivibrio Species Under Arsenite Stress Revealed a Potential Candidate Gene for an Alternative Arsenite Oxidation Pathway
Source: Front Microbiol. 2019 Jul 4;10:1514. doi: 10.3389/fmicb.2019.01514 (PMC6620896; doi:10.3389/fmicb.2019.01514)
Supplement: Supplementary file 4 [file Table_3.xlsx]

## Sheet: Sheet1
Strain	Annotated protein product NCBI	Gene	Gene name	Locus tag NCBI
Alkalilimnicola ehrlichii MLHE-1(T)	Peptidylprolyl isomerase, FKBP-type	arxE	Peptidylprolyl isomerase, FKBP-type	Mlg_0212
	Cytoplasmic chaperone TorD family protein	arxD	TorD-like protein involved in molybdoenzyme biogenesis	Mlg_0213
	Polysulphide reductase, NrfD	arxC	Quinol-oxidizing membrane protein	Mlg_0214
	Phenylacetyl-CoA:acceptor oxidoreductase PadC subunit	arxB	[4Fe-4S] containing protein	Mlg_0215
	Molybdopterin oxidoreductase	arxA	Arsenite oxidase catalytic subunit	Mlg_0216
	4Fe-4S ferredoxin, iron-sulfur binding domain protein	arxB2	[4Fe-4S] containing protein	Mlg_0217
	Phosphonate ABC transporter, periplasmic phosphonate-binding protein	arxX	Arsenic oxyanion-binding protein	Mlg_0218
	Periplasmic sensor signal transduction histidine kinase	arxS	Two-component histidine kinase sensor	Mlg_0219
	Two component, sigma54 specific, transcriptional regulator, Fis family	arxR	Two-component response regulator	Mlg_0220
	UspA domain protein	uspA		Mlg_2707
	Hypothetical protein	hypothetical protein		Mlg_2708
	Bile acid:sodium symporter	ACR3	Arsenite efflux pump	Mlg_2709
	Arsenite efflux ATP-binding protein ArsA	arsA	ATPase for ArsB	Mlg_2710
	Arsenical resistance operon trans-acting repressor ArsD	arsD	Arsenite chaperone	Mlg_2711
	Protein tyrosine phosphatase	arsC2	Detoxifying arsenate reductase (thioredoxin)	Mlg_2712
	Transcriptional regulator, ArsR family	arsR	Arsenite regulator	Mlg_2713
	Arsenate reductase (glutaredoxin)	arsC1	Detoxifying arsenate reductase (glutaredoxin)	Mlg_0826
	Conserved hypothetical protein	hypothetical protein		Mlg_0827
	Metallophosphoesterase	metallophosphoesterase		Mlg_0828
Tv. jannaschii ALM2(T)	Sigma-54-dependent Fis family transcriptional regulator	arxR	Two-component response regulator	F816_RS0102015
	Sensor histidine kinase	arxS	Two-component histidine kinase sensor	F816_RS0102020
	Hypothetical protein	arxX	Arsenic oxyanion-binding protein	F816_RS0102025
	4Fe-4S dicluster domain-containing protein	arxB2	[4Fe-4S] containing protein	F816_RS0102030
	Molybdopterin oxidoreductase	arxA	Arsenite oxidase catalytic subunit	F816_RS0102035
	4Fe-4S dicluster domain-containing protein	arxB	[4Fe-4S] containing protein	F816_RS0102040
	Hypothetical protein	arxC	Quinol-oxidizing membrane protein	F816_RS13975
	Hypothetical protein	arxD	TorD-like protein involved in molybdoenzyme biogenesis	F816_RS14190
	Hypothetical protein	arxE	Peptidylprolyl isomerase, FKBP-type	F816_RS0102055
	Hypothetical protein	hemerythrin		F816_RS0102060
	Universal stress protein	uspA		F816_RS0102065
	Hypothetical protein	hypothetical protein		F816_RS0102070
	Arsenical-resistance protein	ACR3	Arsenite efflux pump	F816_RS0102075
	Glyoxalase/bleomycin resistance/dioxygenase family protein	hypothetical protein		F816_RS0102080
	ArsR family transcriptional regulator	arsR	Arsenite regulator	F816_RS0102085
	Arsenate reductase (glutaredoxin)	arsC	Detoxifying arsenate reductase (glutaredoxin)	F816_RS0103725
	NAD(P)H:quinone oxidoreductase	NAD(P)H:quinone oxidoreductase		F816_RS0103730
	DUF2069 domain-containing protein	uncharacterized membrane protein		F816_RS0103735
Tv. thiocyanoxidans ARh2(T)	Bile acid:sodium symporter	ACR3	Arsenite efflux pump	G372_RS0103830
	DUF2069 domain-containing protein	uncharacterized membrane protein		G372_RS0108735
	NAD(P)H:quinone oxidoreductase	NAD(P)H:quinone oxidoreductase		G372_RS0108740
	Arsenate reductase (glutaredoxin)	arsC	Detoxifying arsenate reductase (glutaredoxin)	G372_RS0108745
