# Supplementary material for: Transcriptomic Analysis of Two Thioalkalivibrio Species Under Arsenite Stress Revealed a Potential Candidate Gene for an Alternative Arsenite Oxidation Pathway
Source: Front Microbiol. 2019 Jul 4;10:1514. doi: 10.3389/fmicb.2019.01514 (PMC6620896; doi:10.3389/fmicb.2019.01514)
Supplement: Supplementary file 5 [file Table_4.xlsx]

## Sheet: Sheet1
BLAST of query against subject	Locus tag	Description	Max score	Total score	Query cover	E-value	Identity
ALM2(T) genome against ArsR of MLHE-1(T) (Mlg_2713)	F816_RS0101790	transcriptional regulator, ArsR family [ALM2T]	113	113	0.94	7e-35	0.49
	F816_RS0113325	Predicted transcriptional regulators [ALM2T]	37	37	0.47	3e-05	0.31
	F816_RS0104965	transcriptional regulator, ArsR family [ALM2T]	32	32	0.59	0.003	0.34
	F816_RS0102085	Predicted transcriptional regulator [ALM2T]	30.4	30.4	0.76	0.008	0.3
	F816_RS0105225	Transglutaminase-like enzymes, putative cysteine proteases [ALM2T]	26.9	26.9	0.51	0.21	0.3
ALM2(T) genome against ArsR of ALM2(T) (F816_RS0102085)	F816_RS0102085	Predicted transcriptional regulator [ALM2T]	237	237	1	5e-84	1
	F816_RS0104965	transcriptional regulator, ArsR family [ALM2T]	28.9	28.9	0.52	0.037	0.36
	F816_RS0101790	transcriptional regulator, ArsR family [ALM2T]	26.9	26.9	0.58	0.16	0.28
	F816_RS0109405	Predicted integral membrane protein linked to a cation pump [ALM2T]	26.2	26.2	0.56	0.34	0.28
	F816_RS0113325	Predicted transcriptional regulators [ALM2T]	25	25	0.8	0.7	0.22
ARh2(T) genome against ArsR of MLHE-1(T) (Mlg_2713)	G372_RS0107095	Predicted transcriptional regulators [ARh2]	36.6	36.6	0.48	4e-05	0.31
	G372_RS0107845	transcriptional regulator, ArsR family [ARh2]	35.8	35.8	0.54	0.0001	0.39
	G372_RS0111770	squalene-associated FAD-dependent desaturase [ARh2]	25	25	0.68	0.82	0.31
	G372_RS0111740	3'(2'),5'-bisphosphate nucleotidase (EC 3.1.3.7) [ARh2]	24.6	24.6	0.35	1.3	0.37
ARh2(T) genome against ArsR of ALM2(T) (F816_RS0102085)	G372_RS0107845	transcriptional regulator, ArsR family [ARh2]	26.2	26.2	0.52	0.38	0.33
	G372_RS0108245	Predicted integral membrane protein linked to a cation pump [ARh2]	25.8	25.8	0.56	0.43	0.28
	G372_RS0107095	Predicted transcriptional regulators [ARh2]	25	25	0.8	0.71	0.22
	G372_RS0107070	Predicted membrane protein [ARh2]	25	25	0.29	0.74	0.38
	G372_RS0111115	Transcriptional regulator [ARh2]	25	25	0.45	0.9	0.32
