# Supplementary material for: Transcriptomic Analysis of Two Thioalkalivibrio Species Under Arsenite Stress Revealed a Potential Candidate Gene for an Alternative Arsenite Oxidation Pathway
Source: Front Microbiol. 2019 Jul 4;10:1514. doi: 10.3389/fmicb.2019.01514 (PMC6620896; doi:10.3389/fmicb.2019.01514)
Supplement: Supplementary file 6 [file Table_5.xlsx]

## Sheet: Sheet1
Sample	Strain	As(III) concentration (mM)	Total reads	Pseudoaligned reads	% mapped	N° rRNA reads	N° tmRNA reads	N° ncRNA reads
S01	ARh2	0	2760174	1968045	71.3015	14560	137262	69515
S02	ARh2	0	2256122	1632749	72.3697	4624	94315	60396
S03	ARh2	0	3365839	2426967	72.1059	5527	125607	88470
S04	ARh2	0.1	4147629	3006322	72.4829	19694	237488	113425
S05	ARh2	0.1	3301831	2375917	71.9576	6405	137155	98872
S06	ARh2	0.1	4538640	3225328	71.0638	29466	269720	187217
S07	ALM2	0	3478203	2074981	59.6567	13076	112493	125622
S08	ALM2	0	3885730	2249284	57.8858	7606	142511	142199
S09	ALM2	0	4229833	2579414	60.9815	21942	224944	165325
S10	ALM2	0.1	3555130	2158314	60.7098	19797	148283	116913
S11	ALM2	0.1	4637712	2830978	61.0426	8152	194866	196512
S12	ALM2	0.1	4837777	2954779	61.0772	16668	236607	194532
S13	ALM2	5	4872035	2834570	58.1804	21537	215454	172835
S14	ALM2	5	3857950	2344388	60.7677	12572	108966	114863
S15	ALM2	5	3695796	2207826	59.7388	19536	119064	127926
