# Supplementary material for: Transcriptomic Analysis of Two Thioalkalivibrio Species Under Arsenite Stress Revealed a Potential Candidate Gene for an Alternative Arsenite Oxidation Pathway
Source: Front Microbiol. 2019 Jul 4;10:1514. doi: 10.3389/fmicb.2019.01514 (PMC6620896; doi:10.3389/fmicb.2019.01514)
Supplement: Supplementary file 7 [file Table_6.xlsx]

## Sheet: Upregulated genes
	Locus tag	b-value	P-value	q-value	Protein product
		(0.1mM/0mM As(III))
	G372_RS0107730	3.40871	2.28785e-10	6.68203e-09	hypothetical protein
	G372_RS14025	2.41378	0.0022902	0.0116328	glyoxalase/bleomycin resistance/dioxygenase family protein
	G372_RS0108115	1.90709	2.7597e-27	7.41532e-25	hypothetical protein
	G372_RS0108030	1.85095	2.21347e-97	5.94759e-94	cobalamin biosynthesis protein CobN
	G372_RS0108345	1.85026	2.26715e-21	3.58343e-19	GTP 3',8-cyclase MoaA
	G372_RS0108035	1.8387	7.14734e-16	4.26776e-14	Outer membrane transport energization protein ExbB (VitB12)
	G372_RS0102110	1.70764	0.00248916	0.0124551	sulfur oxidation c-type cytochrome SoxA
	G372_RS0108055	1.63419	1.69479e-10	5.05989e-09	uroporphyrinogen-III C-methyltransferase cobA
	G372_RS0102105	1.62516	0.00264903	0.0130604	sulfur oxidation c-type cytochrome SoxX
	G372_RS0108040	1.62071	1.0669e-09	2.58267e-08	DUF2149 domain-containing protein (VitB12)
	G372_RS0108075	1.61225	3.7696e-13	1.60776e-11	precorrin-3B synthase cobG
	G372_RS0104115	1.59622	3.29254e-12	1.22876e-10	cytochrome c
	G372_RS0108045	1.56405	2.77882e-35	1.06667e-32	cob(I)yrinic acid a,c-diamide adenosyltransferase cobA/cobO
	G372_RS0108330	1.56403	9.68414e-52	8.67376e-49	DMSO reductase SoeC
	G372_RS0108100	1.50848	3.3592e-11	1.10075e-09	bifunctional cobalt-precorrin-7 (C(5))-methyltransferase/cobalt-precorrin-6B (C(15))-methyltransferase cobL
	G372_RS0107415	1.49063	4.28322e-18	3.71259e-16	glycine zipper 2TM domain-containing protein
	G372_RS0108335	1.48744	4.15067e-35	1.39411e-32	4Fe-4S dicluster domain-containing protein soeB
	G372_RS0108080	1.45363	3.57706e-15	1.92231e-13	precorrin-8X methylmutase cobH
	G372_RS0102900	1.45128	0.0463298	0.125746	adenylyl-sulfate reductase subunit alpha aprA
	G372_RS0108070	1.4269	9.54359e-11	2.94754e-09	ABC transporter permease BtuC
	G372_RS0108120	1.39521	1.82856e-13	8.05465e-12	hypothetical protein
	G372_RS0108060	1.37417	3.13645e-19	3.51152e-17	cobalt-precorrin-5B (C(1))-methyltransferase
	G372_RS0108065	1.36447	1.01308e-13	4.69336e-12	ABC transporter ATP-binding protein BtuD
	G372_RS0108050	1.35549	5.07723e-13	2.06705e-11	cobyrinate a,c-diamide synthase cobB
	G372_RS13565	1.35265	8.96561e-07	1.19929e-05	thiosulfate oxidation carrier complex protein SoxZ
	G372_RS0108110	1.34953	1.19782e-18	1.14948e-16	precorrin-4 C(11)-methyltransferase cobM
	G372_RS0108445	1.34354	4.34839e-06	4.97197e-05	thiosulfate oxidation carrier protein SoxY
	G372_RS0104715	1.33622	5.31106e-17	3.85698e-15	high potential iron-sulfur protein
	G372_RS0111485	1.3354	1.27721e-06	1.6112e-05	Hsp20/alpha crystallin family protein
	G372_RS0108605	1.31511	2.59474e-16	1.70051e-14	hypothetical protein
	G372_RS0102890	1.30092	0.0276206	0.0839553	peptidyl-prolyl cis-trans isomerase
	G372_RS0108105	1.25465	0.00447939	0.0199936	cobalamin biosynthesis protein cobE
	G372_RS0108085	1.21832	3.50626e-25	7.85111e-23	precorrin-2 C(20)-methyltransferase cobI
	G372_RS0102895	1.20459	0.0302576	0.0901354	hypothetical protein
	G372_RS0102100	1.18276	0.036899	0.10604	sulfur oxidation c-type cytochrome SoxX
	G372_RS0102095	1.15078	0.0316683	0.0934058	23S rRNA (adenine(2030)-N(6))-methyltransferase RlmJ
	G372_RS0101630	1.10706	1.22528e-13	5.58022e-12	hypothetical protein
	G372_RS0107725	1.10338	4.14351e-07	6.08394e-06	hypothetical protein
	G372_RS0100815	1.07017	3.30325e-07	4.93101e-06	molecular chaperone DnaK
	G372_RS0112060	1.06141	3.12821e-23	5.60366e-21	nicotinate-nucleotide-dimethylbenzimidazole phosphoribosyltransferase cobT
	G372_RS13555	1.036	3.42924e-22	5.75899e-20	ATP:cob(I)alamin adenosyltransferase cobA/cobO
	G372_RS0108340	1.0158	2.26632e-12	8.69942e-11	formate dehydrogenase SoeA
	G372_RS0112050	0.99679	4.60011e-17	3.43347e-15	cobyric acid synthase cobQ
	G372_RS0107840	0.954648	0.0329095	0.0964316	hypothetical protein
	G372_RS0107040	0.95373	1.2185e-05	0.000122168	ATP-dependent chaperone ClpB
	G372_RS0112055	0.9247	4.72458e-08	8.75513e-07	bifunctional adenosylcobinamide kinase/adenosylcobinamide-phosphate guanylyltransferase cobU
	G372_RS0104530	0.903424	1.01687e-09	2.48394e-08	thiosulfohydrolase SoxB
	G372_RS0112080	0.902937	1.75922e-19	2.14865e-17	PIN domain-containing protein VitB12 regulator
	G372_RS0106040	0.899661	2.50063e-06	3.02666e-05	hypothetical protein
	G372_RS0102090	0.89588	4.14322e-05	0.000377384	molecular chaperone HtpG
	G372_RS0102465	0.886506	4.04196e-13	1.69699e-11	transcriptional regulator MraZ
	G372_RS0113095	0.871669	0.0124649	0.044897	tRNA-Pro
	G372_RS0109925	0.864399	5.14402e-09	1.12374e-07	hypothetical protein
	G372_RS0112695	0.852624	2.20689e-18	2.0448e-16	carboxysome shell carbonic anhydrase
	G372_RS0103040	0.84531	2.99058e-08	5.78107e-07	DUF2818 domain-containing protein
	G372_RS0108020	0.842408	2.35666e-19	2.75319e-17	TonB-dependent receptor
	G372_RS0112525	0.837464	2.54086e-06	3.06156e-05	Fe-S protein assembly co-chaperone HscB
	G372_RS13960	0.827693	4.83449e-10	1.29491e-08	6S RNA ssrS
	G372_RS0102880	0.816928	0.0110805	0.0409535	MFS transporter
	G372_RS0108645	0.812891	1.583e-07	2.62563e-06	DUF4168 domain-containing protein
	G372_RS0101985	0.810032	5.25421e-18	4.4119e-16	TlpA family protein disulfide reductase
	G372_RS0108090	0.809903	4.08061e-10	1.13037e-08	precorrin-3B C(17)-methyltransferase cobJ
	G372_RS0107110	0.801996	6.46514e-14	3.10211e-12	DJ-1 family protein
	G372_RS0103050	0.799187	5.18404e-06	5.82825e-05	NADH-quinone oxidoreductase subunit M
	G372_RS0103065	0.796571	4.10861e-20	5.81045e-18	NADH-quinone oxidoreductase subunit J
	G372_RS0112705	0.789193	1.10628e-19	1.48629e-17	carboxysome peptide B
	G372_RS0104640	0.785222	4.58301e-05	0.000411972	protease HtpX
	G372_RS0106395	0.782656	7.50707e-06	7.97293e-05	DoxX family protein
	G372_RS0112040	0.781681	2.33678e-07	3.67189e-06	cobalamin biosynthesis protein cobD
	G372_RS0103010	0.78062	0.000636813	0.00403565	tRNA pseudouridine(55) synthase TruB
	G372_RS0103045	0.776929	7.30827e-09	1.51056e-07	NADH-quinone oxidoreductase subunit NuoN
	G372_RS0103080	0.769079	1.27728e-15	7.30221e-14	NADH-quinone oxidoreductase subunit G
	G372_RS0112045	0.767543	3.54824e-10	1.00682e-08	threonine-phosphate decarboxylase cobC
	G372_RS0106400	0.765773	4.54241e-16	2.77397e-14	LysR family transcriptional regulator
	G372_RS0104090	0.762436	3.05003e-06	3.61032e-05	Bcr/CflA family drug resistance efflux transporter
	G372_RS0100910	0.760468	2.08948e-16	1.4396e-14	50S ribosomal protein L5
	G372_RS0107835	0.753355	1.04651e-08	2.11426e-07	Na+/H+ antiporter subunit G
	G372_RS0112070	0.749958	1.0354e-15	6.04808e-14	adenosylcobinamide-GDP ribazoletransferase cobS/cobV
	G372_RS0108610	0.744432	3.64259e-16	2.32435e-14	hypothetical protein
	G372_RS0103015	0.744353	3.93928e-06	4.56244e-05	30S ribosome-binding factor RbfA
	G372_RS0106125	0.743105	3.73873e-14	1.82654e-12	OmpA family protein
	G372_RS0108775	0.737904	2.10938e-17	1.71755e-15	cell envelope integrity protein TolA
	G372_RS0100915	0.735441	2.27534e-16	1.52846e-14	50S ribosomal protein L24
	G372_RS0103075	0.734849	3.39163e-17	2.6038e-15	NADH-quinone oxidoreductase subunit NuoH
	G372_RS0101200	0.733591	2.74312e-17	2.16787e-15	arginyltransferase
	G372_RS0110525	0.727742	9.87967e-10	2.43547e-08	cytochrome c biogenesis protein ResB
	G372_RS0103035	0.722195	0.00132379	0.00736444	tRNA-Met
	G372_RS0101425	0.718515	1.6167e-06	1.99269e-05	glutaredoxin family protein
	G372_RS0104100	0.718503	2.4235e-07	3.76414e-06	anthranilate synthase component I
	G372_RS0113010	0.714306	1.11241e-05	0.000112781	carboxymuconolactone decarboxylase family protein
	G372_RS0100925	0.714243	1.14375e-09	2.74399e-08	30S ribosomal protein S17
	G372_RS0103060	0.713568	2.64957e-11	8.89923e-10	NADH-quinone oxidoreductase subunit NuoK
	G372_RS0100920	0.711548	2.91923e-14	1.47999e-12	50S ribosomal protein L14
	G372_RS0112065	0.710675	5.63151e-08	1.00879e-06	histidine phosphatase family protein cobC
	G372_RS0108175	0.71063	2.75477e-15	1.5421e-13	thioredoxin domain-containing protein
	G372_RS0103085	0.706948	1.00227e-11	3.59082e-10	NADH-quinone oxidoreductase subunit F
	G372_RS0103090	0.706515	6.93354e-11	2.19181e-09	NAD(P)H-dependent oxidoreductase subunit E
	G372_RS0101640	0.706002	1.60218e-10	4.83716e-09	sensor histidine kinase
	G372_RS0112520	0.70436	4.95795e-08	9.06258e-07	iron-sulfur cluster assembly protein IscA
	G372_RS0100810	0.703379	6.07295e-08	1.08066e-06	nucleotide exchange factor GrpE
	G372_RS0108095	0.702135	0.000117214	0.000934578	cobalt-precorrin-6A reductase cobK

## Sheet: Downregulated genes
	Locus tag	b-value	P-value	q-value	Protein product
		(0.1mM/0mM As(III))
	G372_RS0102685	-2.04882	8.10765e-65	1.08926e-61	hypothetical protein
	G372_RS0106500	-1.99971	1.18777e-16	8.39879e-15	DUF4160 domain-containing protein
	G372_RS13740	-1.81882	0.0321542	0.0944244	glyoxalase/bleomycin resistance/dioxygenase family protein
	G372_RS0111020	-1.80812	0.00834918	0.0326554	hypothetical protein
	G372_RS0106410	-1.67572	1.39005e-49	9.33769e-47	site-specific integrase
	G372_RS0107950	-1.43742	1.38963e-35	6.22322e-33	NADH dehydrogenase
	G372_RS0106495	-1.33906	1.36898e-25	3.34405e-23	hypothetical protein
	G372_RS0108515	-1.33014	2.60143e-05	0.000246998	hypothetical protein
	G372_RS0108505	-1.29579	0.000114686	0.000919626	hypothetical protein
	G372_RS0110995	-1.21708	1.00521e-23	1.92928e-21	sodium-translocating pyrophosphatase hppA
	G372_RS14050	-1.20314	1.78664e-09	4.17452e-08	hypothetical protein
	G372_RS0104320	-1.19964	5.6851e-43	3.05517e-40	hypothetical protein
	G372_RS0108510	-1.18421	1.38506e-12	5.39371e-11	hypothetical protein
	G372_RS0110335	-1.16031	1.58999e-06	1.9688e-05	50S ribosomal protein L34
	G372_RS0108125	-1.15168	1.72384e-05	0.000170921	cytochrome-c peroxidase
	G372_RS13620	-1.14732	2.87215e-24	5.93652e-22	type I secretion C-terminal target domain-containing protein
	G372_RS0102750	-1.11687	0.00168988	0.00900934	30S ribosomal protein S20
	G372_RS0109375	-1.1126	3.34118e-11	1.10075e-09	peroxiredoxin
	G372_RS0110975	-1.10179	8.82802e-11	2.75824e-09	phosphoribosyltransferase
	G372_RS0107225	-1.09594	0.0592546	0.14964	50S ribosomal protein L33
	G372_RS13930	-1.09364	0.00489741	0.0214322	histidine kinase
	G372_RS0110980	-1.08743	1.52668e-10	4.66158e-09	hypothetical protein
	G372_RS0108650	-1.08461	0.00833177	0.0326348	50S ribosomal protein L13
	G372_RS0106335	-1.04795	7.23113e-19	7.47309e-17	hypothetical protein
	G372_RS0110985	-1.04487	8.57307e-13	3.43818e-11	DeoR family transcriptional regulator
	G372_RS0112260	-1.04331	4.10641e-13	1.69753e-11	carbon storage regulator
	G372_RS0106250	-1.03907	2.01534e-13	8.73421e-12	hypothetical protein
	G372_RS0108655	-1.01355	0.00493785	0.021539	30S ribosomal protein S9
	G372_RS0106515	-1.01219	1.30006e-19	1.66345e-17	hypothetical protein
	G372_RS0106330	-1.00583	5.25727e-09	1.1301e-07	ABC transporter ATP-binding protein
	G372_RS0101135	-1.00503	0.0017588	0.0093213	hypothetical protein
	G372_RS0107515	-0.979209	0.0455772	0.124079	hypothetical protein
	G372_RS0103915	-0.97835	0.00125911	0.00709274	hypothetical protein
	G372_RS0104325	-0.969009	1.56056e-28	4.65913e-26	sensor domain-containing diguanylate cyclase
	G372_RS0106325	-0.962749	6.32701e-07	8.7183e-06	ABC transporter permease
	G372_RS0112610	-0.949437	0.0228699	0.0730696	RNA polymerase-binding protein DksA
	G372_RS0110990	-0.930714	1.12561e-07	1.91424e-06	hypothetical protein
	G372_RS0107520	-0.926633	0.0977055	0.218052	hypothetical protein
	G372_RS0100045	-0.926087	0.00306401	0.0146756	translational GTPase TypA
	G372_RS13455	-0.925543	2.1701e-05	0.00020975	hypothetical protein
	G372_RS0102510	-0.921625	3.16395e-14	1.57436e-12	ubiquinol-cytochrome c reductase iron-sulfur subunit
	G372_RS0106315	-0.915197	0.000318274	0.00221555	hypothetical protein
	G372_RS0100715	-0.913337	3.52464e-21	5.2615e-19	adenylate kinase
	G372_RS0104190	-0.909172	0.00156213	0.00846259	succinyldiaminopimelate transaminase
	G372_RS0106300	-0.903691	0.0298399	0.0894864	hypothetical protein
	G372_RS0105750	-0.887966	1.78948e-05	0.000176777	prolipoprotein diacylglyceryl transferase
	G372_RS0100590	-0.884654	0.000187083	0.00142763	30S ribosomal protein S7
	G372_RS0100015	-0.863223	1.3729e-13	6.14831e-12	hypothetical protein
	G372_RS0102325	-0.854477	0.0169901	0.057201	tRNA-Gly
	G372_RS0104925	-0.844788	0.0139255	0.0488677	BMC domain-containing protein
	G372_RS0100385	-0.829929	0.0789518	0.186582	tRNA-Met
	G372_RS0112355	-0.828966	3.83726e-12	1.41243e-10	peptidase M23
	G372_RS0107175	-0.825738	0.00088252	0.00534083	50S ribosomal protein L21
	G372_RS0110285	-0.814017	0.0500846	0.133046	F0F1 ATP synthase subunit A
	G372_RS0108660	-0.810281	0.0698058	0.168525	tRNA-Gln
	G372_RS0100595	-0.807954	0.004596	0.0204123	30S ribosomal protein S12
	G372_RS0101680	-0.806161	4.53151e-08	8.45567e-07	NAD(P) transhydrogenase subunit alpha
	G372_RS0100775	-0.805911	0.000431161	0.00286056	hypothetical protein
	G372_RS0101510	-0.803279	0.0393107	0.111171	30S ribosomal protein S6
	G372_RS0103695	-0.80274	0.000166098	0.00127881	hypothetical protein
	G372_RS0112490	-0.795317	0.043162	0.119687	inositol monophosphatase
	G372_RS0106255	-0.795286	5.74571e-19	6.17549e-17	hypothetical protein
	G372_RS0105820	-0.788737	9.30607e-19	9.26127e-17	IMP dehydrogenase
	G372_RS0109610	-0.784561	3.09102e-07	4.63999e-06	hypothetical protein
	G372_RS0109295	-0.774932	6.70628e-05	0.000572057	[acyl-carrier-protein] S-malonyltransferase
	G372_RS0105020	-0.768493	0.0379414	0.107996	hypothetical protein
	G372_RS0108130	-0.763704	0.00121856	0.00689319	glutamate--tRNA ligase
	G372_RS0100155	-0.763113	3.92017e-18	3.51116e-16	hypothetical protein
	G372_RS0103005	-0.761297	0.0105851	0.0393935	30S ribosomal protein S15
	G372_RS0112775	-0.756567	8.97124e-07	1.19929e-05	malto-oligosyltrehalose trehalohydrolase
	G372_RS0100380	-0.746617	6.96987e-14	3.28562e-12	RNA polymerase sigma factor RpoD
	G372_RS0101610	-0.74536	0.00757724	0.0304791	hypothetical protein
	G372_RS0109960	-0.74317	0.00818164	0.0321875	hypothetical protein
	G372_RS0101490	-0.735347	0.0236757	0.0747952	tRNA-Leu
	G372_RS0105080	-0.734034	3.71966e-16	2.32435e-14	restriction endonuclease subunit S
	G372_RS0110290	-0.729516	0.0615352	0.1537	ATP synthase subunit I
	G372_RS0111000	-0.728363	6.47855e-11	2.07237e-09	HIT family protein
	G372_RS0104930	-0.726446	0.00351756	0.0164377	NUDIX domain-containing protein
	G372_RS13910	-0.721181	0.0582894	0.148292	type II toxin-antitoxin system prevent-host-death family antitoxin
	G372_RS0108315	-0.719704	0.000976494	0.00581783	hypothetical protein
	G372_RS0107675	-0.718885	5.07388e-05	0.000449951	succinylglutamate desuccinylase
	G372_RS0106345	-0.709252	4.92243e-07	6.99818e-06	hypothetical protein
	G372_RS0108140	-0.704038	0.0840287	0.194475	hypothetical protein
	G372_RS0107865	-0.703417	4.14865e-06	4.7843e-05	cyclic nucleotide-binding domain-containing protein
