# Supplementary material for: Transcriptomic Analysis of Two Thioalkalivibrio Species Under Arsenite Stress Revealed a Potential Candidate Gene for an Alternative Arsenite Oxidation Pathway
Source: Front Microbiol. 2019 Jul 4;10:1514. doi: 10.3389/fmicb.2019.01514 (PMC6620896; doi:10.3389/fmicb.2019.01514)
Supplement: Supplementary file 8 [file Table_7.xlsx]

## Sheet: Upregulated genes
	Locus tag	b-value	P-value	q-value	Protein product
		(0.1mM/0mM As(III))
	F816_RS0102065	1.5257	0.0207474	0.627192	universal stress protein UspA (As resistance)
	F816_RS0102515	0.847895	0.0862912	0.937833	phosphate ABC transporter, permease protein PstA

## Sheet: Downregulated genes
	Locus tag	b-value	P-value	q-value	Protein product
		(0.1mM/0mM As(III))
	F816_RS0109555	-0.875586	0.019587	0.627192	IS110 family transposase
